# Supplementary material for: Structural organization and functional divergence of high isoelectric point α-amylase genes in bread wheat (Triticum aestivum L.) and barley (Hordeum vulgare L.)
Source: BMC Genet. 2019 Mar 7;20:25. doi: 10.1186/s12863-019-0732-1 (PMC6404323; doi:10.1186/s12863-019-0732-1)
Supplement: Supplementary file 11 — Promoter and coding sequences of TaAmy1-A1, TaAmy1-A2 and TaAmy1-D1 isolated from six wheat lines. (TXT 51 kb) [file 12863_2019_732_MOESM11_ESM.txt]

>Promoter_Guinong19_TaAmy1-6A1
CACGGTTGTCACTTACGTATTTAGTATTGTAGAAGTTTACAATTTTCCCC
ATCGCAAAAAAAAAGTTCACAATTTTTACTAGAATAACAGTGCAGCCTGA
CGTCGAGACTCTAGGGAGCATGGTGGCAATTGGCATCTACATCTCGGGGA
AATACTCTTCTGTTTGTTCAGTTGAGTCAGTTCGATTTGCTTTGGCCCCG
CGATAACGTCTCTGGCCAGCGTTTATCATGGCGTCTGCTTATCCCACCCA
ACGTTGGAGCAAAAAGTGCAATGAATAAACGACGTCGAGGGCTGCAAGTT
TGCAAGTGCATTCGGAAGTCCTCGGGGATATAAAAAGAAGGATAAAATGG
GTGAACAATCTATCTTTCCCAGCCACATACTCGTATCCTCACGAATTCAA
TGCTCATCGAACGAATGAATACTCGGATATACTCGGAGTACGTTGGTCTC
TCCGGACTGATAAAAAGTTCGAACTGGGTACTCACCGGAAAGTTTCTGAA
CAATGCTGGCAGATTATGTCAGTTTTATCCGCCTCGAGGAACGCACCTCA
TCCATTCAGGAAATTTTGCCAGGAATTTCCTGACCCGGAGGGAGTACTTC
TCAACTGACCCCCATCTCACTGCGCGAAAGCTGAAATCTTTTCGGTTGCA
AAACCTTCTCAATTTTCTTCGCCTGATTTACACTGTTTTAGTAGATGATG
GTTGGTAACCCGTAACACACACACACACACACACACACACACAATTCCAA
TTCCACCGTTAGAAAGGACACTATAAATACCTGAGTTCTGAGGAATTCTG
AAGATGAAGGACACTATAAATTCCACCGTTAGGGCACTAAAGATGAAGGA
CACTGTTTATTTCCCCCTAGTTTGGTGTGTGAGTTCTGAGGAATTCTCAA
GTTCAGTAGGATAACTGACAGCCGTATTGGGTGCCGTCTCATACAAGGGT
GGCTCCATCACTCGCCTTTTGAGCTCACCGCACCGGCCGATAACAAACTC
CGGCCGACATATCCATCGATCCAACGGAGCATTGAAGTCGATCGCACCGG
AACATGTACTCTTTGCAAGATGCCCACCGGCATCCTGCAGCCTGCAGCAC
ACTATAAATACCTGGCCAGACGCACCAGCTGAATCCATCAGTTCTCCATC
GTCCTCTTCCAAAGCACAGCTAGCTAGAGCTCAAGGTCATGGCGAACAAA
CACT
>Promoter_Mianmai43_TaAmy1-6A1
CACGGTTGTCACTTACGTATTTAGTATTGTAGAAGTTTACAATTTTCCCC
ATCGCAAAAAAAAAGTTCACAATTTTTACTAGAATAACAGTGCAGCCTGA
CGTCGAGACTCTAGGGAGCATGGTGGCAATTGGCATCTACATCTCGGGGA
AATACTCTTCTGTTTGTTCAGTTGAGTCAGTTCGATTTGCTTTGGCCCCG
CGATAACGTCTCTGGCCAGCGTTTATCATGGCGTCTGCTTATCCCACCCA
ACGTTGGAGCAAAAAGTGCAATGAATAAACGACGTCGAGGGCTGCAAGTT
TGCAAGTGCATTCGGAAGTCCTCGGGGATATAAAAAGAAGGATAAAATGG
GTGAACAATCTATCTTTCCCAGCCACATACTCGTATCCTCACGAATTCAA
TGCTCATCGAACGAATGAATACTCGGATATACTCGGAGTACGTTGGTCTC
TCCGGACTGATAAAAAGTTCGAACTGGGTACTCACCGGAAAGTTTCTGAA
CAATGCTGGCAGATTATGTCAGTTTTATCCGCCTCGAGGAACGCACCTCA
TCCATTCAGGAAATTTTGCCAGGAATTTCCTGACCCGGAGGGAGTACTTC
TCAACTGACCCCCATCTCACTGCGCGAAAGCTGAAATCTTTTCGGTTGCA
AAACCTTCTCAATTTTCTTCGCCTGATTTACACTGTTTTAGTAGATGATG
GTTGGTAACCCGTAACACACACACACACACACACACACACACAATTCCAA
TTCCACCGTTAGAAAGGACACTATAAATACCTGAGTTCTGAGGAATTCTG
AAGATGAAGGACACTATAAATTCCACCGTTAGGGCACTAAAGATGAAGGA
CACTGTTTATTTCCCCCTAGTTTGGTGTGTGAGTTCTGAGGAATTCTCAA
GTTCAGTAGGATAACTGACAGCCGTATTGGGTGCCGTCTCATACAAGGGT
GGCTCCATCACTCGCCTTTTGAGCTCACCGCACCGGCCGATAACAAACTC
CGGCCGACATATCCATCGATCCAACGGAGCATTGAAGTCGATCGCACCGG
AACATGTACTCTTTGCAAGATGCCCACCGGCATCCTGCAGCCTGCAGCAC
ACTATAAATACCTGGCCAGACGCACCAGCTGAATCCATCAGTTCTCCATC
GTCCTCTTCCAAAGCACAGCTAGCTAGAGCTCAAGGTCATGGCGAACAAA
CACT
>Promoter_Jinan17_TaAmy1-6A1
CACGGTTGTCACTTACGTATTTAGTATTGTAGAAGTTTACAATTTTCCCC
ATCGCAAAAAAAAAGTTCACAATTTTTACTAGAATAACAGTGCAGCCTGA
CGTCGAGACTCTAGGGAGCATGGTGGCAATTGGCATCTACATCTCGGGGA
AATACTCTTCTGTTTGTTCAGTTGAGTCAGTTCGATTTGCTTTGGCCCCG
CGATAACGTCTCTGGCCAGCGTTTATCATGGCGTCTGCTTATCCCACCCA
ACGTTGGAGCAAAAAGTGCAATGAATAAACGACGTCGAGGGCTGCAAGTT
TGCAAGTGCATTCGGAAGTCCTCGGGGATATAAAAAGAAGGATAAAATGG
GTGAACAATCTATCTTTCCCAGCCACATACTCGTATCCTCACGAATTCAA
TGCTCATCGAACGAATGAATACTCGGATATACTCGGAGTACGTTGGTCTC
TCCGGACTGATAAAAAGTTCGAACTGGGTACTCACCGGAAAGTTTCTGAA
CAATGCTGGCAGATTATGTCAGTTTTATCCGCCTCGAGGAACGCACCTCA
TCCATTCAGGAAATTTTGCCAGGAATTTCCTGACCCGGAGGGAGTACTTC
TCAACTGACCCCCATCTCACTGCGCGAAAGCTGAAATCTTTTCGGTTGCA
AAACCTTCTCAATTTTCTTCGCCTGATTTACACTGTTTTAGTAGATGATG
GTTGGTAACCCGTAACACACACACACACACACACACACACACAATTCCAA
TTCCACCGTTAGAAAGGACACTATAAATACCTGAGTTCTGAGGAATTCTG
AAGATGAAGGACACTATAAATTCCACCGTTAGGGCACTAAAGATGAAGGA
CACTGTTTATTTCCCCCTAGTTTGGTGTGTGAGTTCTGAGGAATTCTCAA
GTTCAGTAGGATAACTGACAGCCGTATTGGGTGCCGTCTCATACAAGGGT
GGCTCCATCACTCGCCTTTTGAGCTCACCGCACCGGCCGATAACAAACTC
CGGCCGACATATCCATCGATCCAACGGAGCATTGAAGTCGATCGCACCGG
AACATGTACTCTTTGCAAGATGCCCACCGGCATCCTGCAGCCTGCAGCAC
ACTATAAATACCTGGCCAGACGCACCAGCTGAATCCATCAGTTCTCCATC
GTCCTCTTCCAAAGCACAGCTAGCTAGAGCTCAAGGTCATGGCGAACAAA
CACT
>Promoter_Honghuamai_TaAmy1-6A1
CACGGTTGTCACTTACGTATTTAGTATTGTAGAAGTTTACAATTTTCCCC
ATCGCAAAAAAAAAGTTCACAATTTTTACTAGAATAACAGTGCAGCCTGA
CGTCGAGACTCTAGGGAGCATGGTGGCAATTGGCATCTACATCTCGGGGA
AATACTCTTCTGTTTGTTCAGTTGAGTCAGTTCGATTTGCTTTGGCCCCG
CGATAACGTCTCTGGCCAGCGTTTATCATGGCGTCTGCTTATCCCACCCA
ACGTTGGAGCAAAAAGTGCAATGAATAAACGACGTCGAGGGCTGCAAGTT
TGCAAGTGCATTCGGAAGTCCTCGGGGATATAAAAAGAAGGATAAAATGG
GTGAACAATCTATCTTTCCCAGCCACATACTCGTATCCTCACGAATTCAA
TGCTCATCGAACGAATGAATACTCGGATATACTCGGAGTACGTTGGTCTC
TCCGGACTGATAAAAAGTTCGAACTGGGTACTCACCGGAAAGTTTCTGAA
CAATGCTGGCAGATTATGTCAGTTTTATCCGCCTCGAGGAACGCACCTCA
TCCATTCAGGAAATTTTGCCAGGAATTTCCTGACCCGGAGGGAGTACTTC
TCAACTGACCCCCATCTCACTGCGCGAAAGCTGAAATCTTTTCGGTTGCA
AAACCTTCTCAATTTTCTTCGCCTGATTTACACTGTTTTAGTAGATGATG
GTTGGTAACCCGTAACACACACACACACACACACACACACACAATTCCAA
TTCCACCGTTAGAAAGGACACTATAAATACCTGAGTTCTGAGGAATTCTG
AAGATGAAGGACACTATAAATTCCACCGTTAGGGCACTAAAGATGAAGGA
CACTGTTTATTTCCCCCTAGTTTGGTGTGTGAGTTCTGAGGAATTCTCAA
GTTCAGTAGGATAACTGACAGCCGTATTGGGTGCCGTCTCATACAAGGGT
GGCTCCATCACTCGCCTTTTGAGCTCACCGCACCGGCCGATAACAAACTC
CGGCCGACATATCCATCGATCCAACGGAGCATTGAAGTCGATCGCACCGG
AACATGTACTCTTTGCAAGATGCCCACCGGCATCCTGCAGCCTGCAGCAC
ACTATAAATACCTGGCCAGACGCACCAGCTGAATCCATCAGTTCTCCATC
GTCCTCTTCCAAAGCACAGCTAGCTAGAGCTCAAGGTCATGGCGAACAAA
CACT
>Promoter_Siqiangxiaomai_TaAmy1-6A1
CACGGTTGTCACTTACGTATTTAGTATTGTAGAAGTTTACAATTTTCCCC
ATCGCAAAAAAAAAGTTCACAATTTTTACTAGAATAACAGTGCAGCCTGA
CGTCGAGACTCTAGGGAGCATGGTGGCAATTGGCATCTACATCTCGGGGA
AATACTCTTCTGTTTGTTCAGTTGAGTCAGTTCGATTTGCTTTGGCCCCG
CGATAACGTCTCTGGCCAGCGTTTATCATGGCGTCTGCTTATCCCACCCA
ACGTTGGAGCAAAAAGTGCAATGAATAAACGACGTCGAGGGCTGCAAGTT
TGCAAGTGCATTCGGAAGTCCTCGGGGATATAAAAAGAAGGATAAAATGG
GTGAACAATCTATCTTTCCCAGCCACATACTCGTATCCTCACGAACTCAA
TGCTCATCGAACGAATGAATACTCGGATATACTCGGAGTACGTTGGTCTC
TCCGGACTGATAAAAAGTTCGAACTGGGTACTCACCGGAAAGTTTCTGAA
CAATGCTGGCAGATTATGTCAGTTTTATCCGCCTCGAGGAACGCACCTCA
TCCATTCAGGAAATTTTGCCAGGAATTTCCTGACCCGGAGGGAGTACTTC
TCAACTGACCCCCATCTCACTGCGCGAAAGCTGAAATCTTTTCGGTTGCA
AAACCTTCTCAATTTTCTTCGCCTGATTTACACTGTTTTAGTAGATGATG
GTTGGTAACCCGTAACACACACACACACACACACACACACACAATTCCAA
TTCCACCGTTAGAAAGGACACTATAAATACCTGAGTTCTGAGGAATTCTG
AAGATGAAGGACACTATAAATTCCACCGTTAGTGCACTAAAGATGAAGGA
CACTGTTTATTTCCCCCTAGTTTGGTGTGTGAGTTCTGAGGAATTCTCAA
GTTCAGTAGGATAACTGACAGCCGTATTGGGTGCCGTCTCATACAAGGGT
GGCTCCATCACTCGCCTTTTGAGCTCACCGCACCGGCCGATAACAAACTC
CGGCCGACATATCCATCGATCCAACGGAGCATTGAAGTCGATCGCACCGG
AACATGTACTCTTTGCAAGATGCCCACCGGCATCCTGCAGCCTGCAGCAC
ACTATAAATACCTGGCCAGACGCACCAGCTGAATCCATCAGTTCTCCATC
GTCCTCTTCCAAAGCACAGCTAGCTAGAGCTCAAGGTCATGGCGAACAAA
CACT
>Promoter_Guangguangtou_TaAmy1-6A1
CACGGTTGTCACTTACGTATTTAGTATTGTAGAAGTTTACAATTTTCCCC
ATCGCAAAAAAAAAGTTCACAATTTTTACTAGAATAACAGTGCAGCCTGA
CGTCGAGACTCTAGGGAGCATGGTGGCAATTGGCATCTACATCTCGGGGA
AATACTCTTCTGTTTGTTCAGTTGAGTCAGTTCGATTTGCTTTGGCCCCG
CGATAACGTCTCTGGCCAGCGTTTATCATGGCGTCTGCTTATCCCACCCA
ACGTTGGAGCAAAAAGTGCAATGAATAAACGACGTCGAGGGCTGCAAGTT
TGCAAGTGCATTCGGAAGTCCTCGGGGATATAAAAAGAAGGATAAAATGG
GTGAACAATCTATCTTTCCCAGCCACATACTCGTATCCTCACGAATTCAA
TGCTCATCGAACGAATGAATACTCGGATATACTCGGAGTACGTTGGTCTC
TCCGGACTGATAAAAAGTTCGAACTGGGTACTCACCGGAAAGTTTCTGAA
CAATGCTGGCAGATTATGTCAGTTTTATCCGCCTCGAGGAACGCACCTCA
TCCATTCAGGAAATTTTGCCAGGAATTTCCTGACCCGGAGGGAGTACTTC
TCAACTGACCCCCATCTCACTGCGCGAAAGCTGAAATCTTTTCGGTTGCA
AAACCTTCTCAATTTTCTTCGCCTGATTTACACTGTTTTAGTAGATGATG
GTTGGTAACCCGTAACACACACACACACACACACACACACACAATTCCAA
TTCCACCGTTAGAAAGGACACTATAAATACCTGAGTTCTGAGGAATTCTG
AAGATGAAGGACACTATAAATTCCACCGTTAGGGCACTAAAGATGAAGGA
CACTGTTTATTTCCCCCTAGTTTGGTGTGTGAGTTCTGAGGAATTCTCAA
GTTCAGTAGGATAACTGACAGCCGTATTGGGTGCCGTCTCATACAAGGGT
GGCTCCATCACTCGCCTTTTGAGCTCACCGCACCGGCCGATAACAAACTC
CGGCCGACATATCCATCGATCCAACGGAGCATTGAAGTCGATCGCACCGG
AACATGTACTCTTTGCAAGATGCCCACCGGCATCCTGCAGCCTGCAGCAC
ACTATAAATACCTGGCCAGACGCACCAGCTGAATCCATCAGTTCTCCATC
GTCCTCTTCCAAAGCACAGCTAGCTAGAGCTCAAGGTCATGGCGAACAAA
CACT
>Promoter_Guinong19_TaAmy1-6A2
ATTGCCTTCGGCTTGGCCTTCAGTGGCACCATCACTTCTATTTGGACACA
CGATAAGTTTTTGTCAGAAATAAACCGAAGCACGAAAATAGATATGCTTG
GCAACTAAAGTTGTCATTCTCGCGTCACTAAACTTGTCATAAAAACGTTC
TGAGTTGTCATGTGCTCGTATCTTGTGAGGCACTTATCAGGATCCTAATT
TCCTTCAAACCAAATGAGCCCCTAGAATAACAGTGCAGCGTGACGTCCAG
TCTCTAGAGGGCATGGTGGCAATTGGCACACTTCCGTTTGTTCAGTTGAG
TCAGTTCGATTTGCTTTCGCCAGCGATAACGTCCATGGCCAGCGCTTATC
ATGGCGTCTGCTTATCCCACCCAACGTTTGGGCAAAAAGTGCACACTTCT
GGTGAATAAATGACGTCGAGGGCCTGCAGGTTTGCAACTGCATTCGGAGA
TAATCCTTGGTGAACAATCTATCTTTTCCTGCGACATGCTCCTACCCTCA
AGATCACGAATTGAATGCTCATCGAACGAATGAATACTCGGACTGGGTAC
TCACCAGAAAGTTTCTGAAGGATGCGGGCAGATTTATGTCCAGTTTTATC
CGCCTCGAGGGACGCACCTCATCCGGGTTATCCAGGAATTTGCTCACCCG
GATTTTAGCTGGCCGTCGTCAACCTGAAACGCGCAAGTAACCGCGGAGCC
ATCTCGCCAAAGTTACCGTCAGTTGCCCCTGATCTTACGAGCTTGTTATA
GCACAGCTGACCCTCATTGCAGTGCGCGAGAGCCGAAACCTATTCGATTG
ATAAGCTGCAAAACCTTCTCGACTTTTTTCACAGTTATTGAATTAGTAGA
CGATGGCTCGTAAGCACAAAGACTATTCCATTTCCACCGCTAGTTTGGCG
TGTGAGTTCTGAGGAATTCTCAAGTTCAGCGGGATAACTGACAGCCGTAT
TGGCCGGTAACAAACTTCTCATACAAGGGTGGCTCCATCACTCGCCTTTT
GAGATCACCGCACCGGCCGATAACAAACTCCGGCCGACATATCCATCGAG
CCGCCGGCCCAACGGAGCATTGAAGTCGAGCACGTACACCGGAACATGTC
TTGCAAGTTGCCCACCGGCATGCTGCAGCCTGCAGCACACTATAAATACC
TGGCCAGACGCACCAGCTGAATCCATCAGGTCTCCATCCTCCTCTTCGAG
AGCACAGCTAGATAGAGCTGAAGAACATGGCGAACAAACACTCGT
>Promoter_Mianmai43_TaAmy1-6A2
ATTGCCTTCGGCTTGGCCTTCAGTGGCACCATCACTTCTATTTGGACACA
CGATAAGTTTTTGTCAGAAATAAACCGAAGCACGAAAATAGATATGCTTG
GCAACTAAAGTTGTCATTCTCGCGTCACTAAACTTGTCATAAAAACGTTC
TGAGTTGCCATGTGCTCGTATCTTGTGAGGCACTTATCAGGATCCTAATT
TCCTTCAAACCAAATGAGCCCCTAGAATAACAGTGCAGCGTGACGTCCAG
TCTCTAGAGGGCATGGTGGCAATTGGCACACTTCCGTTTGTTCAGTTGAG
TCAGTTCGATTTGCTTTCGCCAGCGATAACGTCCATGGCCAGCGCTTATC
ATGGCGTCTGCTTATCCCACCCAACGTTTGGGCAAAAAGTGCACACTTCT
GGTGAATAAATGACGTCGAGGGCCTGCAGGTTTGCAACTGCATTCGGAGA
TAATCCTTGGTGAACAATCTATCTTTTCCTGCGACATGCTCCTACCCTCA
AGATCACGAATTGAATGCTCATCGAACGAATGAATACTCGGACTGGGTAC
TCACCAGAAAGTTTCTGAAGGATGCGGGCAGATTTATGTCCAGTTTTATC
CGCCTCGAGGGACGCACCTCATCCGGGTTATCCAGGAATTTGCTCACCCG
GATTTTAGCTGGCCGTCGTCAACCTGAAACGCGCAAGTAACCGCGGAGCC
ATCTCGCCAAAGTTACCGTCAGTTGCCCCTGATCTTACGAGCTTGTTATA
GCACAGCTGACCCTCATTGCAGTGCGCGAGAGCCGAAACCTATTCGATTG
ATAAGCTGCAAAACCTTCTCGACTTTTTTCACAGTTATTGAATTAGTAGA
CGATGGCTCGTAAGCACAAAGACTATTCCATTTCCACCGCTAGTTTGGCG
TGTGAGTTCTGAGGAATTCTCAAGTTCAGCGGGATAACTGACAGCCGTAT
TGGCCGGTAACAAACTTCTCATACAAGGGTGGCTCCATCACTCGCCTTTT
GAGATCACCGCACCGGCCGATAACAAACTCCGGCCGACATATCCATCGAG
CCGCCGGCCCAACGGAGCATTGAAGTCGAGCACGTACACCGGAACATGTC
TTGCAAGTTGCCCACCGGCATGCTGCAGCCTGCAGCACACTATAAATACC
TGGCCAGACGCACCAGCTGAATCCATCAGGTCTCCATCCTCCTCTTCGAG
AGCACAGCTAGATAGAGCTGAAGAACATGGCGAACAAACACTCGT
>Promoter_Jinan17_TaAmy1-6A2
ATTGCCTTCGGCTTGGCCTTCAGTGGCACCATCACTTCTATTTGGACACA
CGATAAGTTTTTGTCAGAAATAAACCGAAGCACGAAAATAGATATGCTTG
GCAACTAAAGTTGTCATTCTCGCGTCACTAAACTTGTCATAAAAACGTTC
TGAGTTGTCATGTGCTCGTATCTTGTGAGGCACTTATCAGGATCCTAATT
TCCTTCAAACCAAATGAGCCCCTAGAATAACAGTGCAGCGTGACGTCCAG
TCTCTAGAGGGCATGGTGGCAATTGGCACACTTCCGTTTGTTCAGTTGAG
TCAGTTCGATTTGCTTTCGCCAGCGATAACGTCCATGGCCAGCGCTTATC
ATGGCGTCTGCTTATCCCACCCAACGTTTGGGCAAAAAGTGCACACTTCT
GGTGAATAAATGACGTCGAGGGCCTGCAGGTTTGCAACTGCATTCGGAGA
TAATCCTTGGTGAACAATCTATCTTTTCCTGCGACATGCTCCTACCCTCA
AGATCACGAATTGAATGCTCATCGAACGAATGAATACTCGGACTGGGTAC
TCACCAGAAAGTTTCTGAAGGATGCGGGCAGATTTATGTCCAGTTTTATC
CGCCTCGAGGGACGCACCTCATCCGGGTTATCCAGGAATTTGCTCACCCG
GATTTTAGCTGGCCGTCGTCAACCTGAAACGCGCAAGTAACCGCGGAGCC
ATCTCGCCAAAGTTACCGTCAGTTGCCCCTGATCTTACGAGCTTGTTATA
GCACAGCTGACCCTCATTGCAGTGCGCGAGAGCCGAAACCTATTCGATTG
ATAAGCTGCAAAACCTTCTCGACTTTTTTCACAGTTATTGAATTAGTAGA
CGATGGCTCGTAAGCACAAAGACTATTCCATTTCCACCGCTAGTTTGGCG
TGTGAGTTCTGAGGAATTCTCAAGTTCAGCGGGATAACTGACAGCCGTAT
TGGCCGGTAACAAACTTCTCATACAAGGGTGGCTCCATCACTCGCCTTTT
GAGATCACCGCACCGGCCGATAACAAACTCCGGCCGACATATCCATCGAG
CCGCCGGCCCAACGGAGCATTGAAGTCGAGCACGTACACCGGAACATGTC
TTGCAAGTTGCCCACCGGCATGCTGCAGCCTGCAGCACACTATAAATACC
TGGCCAGACGCACCAGCTGAATCCATCAGGTCTCCATCCTCCTCTTCGAG
AGCACAGCTAGATAGAGCTGAAGAACATGGCGAACAAACACTCGT
>Promoter_Honghuamai_TaAmy1-6A2
ATTGCCTTCGGCTTGGCCTTCAGTGGCACCATCACTTCTATTTGGACACA
CGATAAGTTTTTGTCAGAAATAAACCGAAGCACGAAAATAGATATGCTTG
GCAACTAAAGTTGTCATTCTCGCGTCACTAAACTTGTCATAAAAACGTTC
TGAGTTGTCATGTGCTCGTATCTTGTGAGGCACTTATCAGGATCCTAATT
TCCTTCAAACCAAATGAGCCCCTAGAATAACAGTGCAGCGTGACGTCCAG
TCTCTAGAGGGCATGGTGGCAATTGGCACACTTCCGTTTGTTCAGTTGAG
TCAGTTCGATTTGCTTTCGCCAGCGATAACGTCCATGGCCAGCGCTTATC
ATGGCGTCTGCTTATCCCACCCAACGTTTGGGCAAAAAGTGCACACTTCT
GGTGAATAAATGACGTCGAGGGCCTGCAGGTTTGCAACTGCATTCGGAGA
TAATCCTTGGTGAACAATCTATCTTTTCCTGCGACATGCTCCTACCCTCA
AGATCACGAATTGAATGCTCATCGAACGAATGAATACTCGGACTGGGTAC
TCACCAGAAAGTTTCTGAAGGATGCGGGCAGATTTATGTCCAGTTTTATC
CGCCTCGAGGGACGCACCTCATCCGGGTTATCCAGGAATTTGCTCACCCG
GATTTTAGCTGGCCGTCGTCAACCTGAAACGCGCAAGTAACCGCGGAGCC
ATCTCGCCAAAGTTACCGTCAGTTGCCCCTGATCTTACGAGCTTGTTATA
GCACAGCTGACCCTCATTGCAGTGCGCGAGAGCCGAAACCTATTCGATTG
ATAAGCTGCAAAACCTTCTCGACTTTTTTCACAGTTATTGAATTAGTAGA
CGATGGCTCGTAAGCACAAAGACTATTCCATTTCCACCGCTAGTTTGGCG
TGTGAGTTCTGAGGAATTCTCAAGTTCAGCGGGATAACTGACAGCCGTAT
TGGCCGGTAACAAACTTCTCATACAAGGGTGGCTCCATCACTCGCCTTTT
GAGATCACCGCACCGGCCGATAACAAACTCCGGCCGACATATCCATCGAG
CCGCCGGCCCAACGGAGCATTGAAGTCGAGCACGTACACCGGAACATGTC
TTGCAAGTTGCCCACCGGCATGCTGCAGCCTGCAGCACACTATAAATACC
TGGCCAGACGCACCAGCTGAATCCATCAGGTCTCCATCCTCCTCTTCGAG
AGCACAGCTAGATAGAGCTGAAGAACATGGCGAACAAACACTCGT
>Promoter_Siqiangxiaomai_TaAmy1-6A2
ATTGCCTTCGGCTTGGCCTTCAGTGGCACCATCACTTCTATTTGGACACA
CGATAAGTTTTTGTCAGAAATAAACCGAAGCACGAAAATAGATATGCTTG
GCAACTAAAGTTGTCATTCTCGCGTCACTAAACTTGTCATAAAAACGTTC
TGAGTTGCCATGTGCTCGTATCTTGTGAGGCACTTATCAGGATCCTAATT
TCCTTCAAACCAAATGAGCCCCTAGAATAACAGTGCAGCGTGACGTCCAG
TCTCTAGAGGGCATGGTGGCAATTGGCACACTTCCGTTTGTTCAGTTGAG
TCAGTTCGATTTGCTTTCGCCAGCGATAACGTCCATGGCCAGCGCTTATC
ATGGCGTCTGCTTATCCCACCCAACGTTTGGGCAAAAAGTGCACACTTCT
GGTGAATAAATGACGTCGAGGGCCTGCAGGTTTGCAACTGCATTCGGAGA
TAATCCTTGGTGAACAATCTATCTTTTCCTGCGACATGCTCCTACCCTCA
AGATCACGAATTGAATGCTCATCGAACGAATGAATACTCGGACTGGGTAC
TCACCAGAAAGTTTCTGAAGGATGCGGGCAGATTTATGTCCAGTTTTATC
CGCCTCGAGGGACGCACCTCATCCGGGTTATCCAGGAATTTGCTCACCCG
GATTTTAGCTGGCCGTCGTCAACCTGAAACGCGCAAGTAACCGCGGAGCC
ATCTCGCCAAAGTTACCGTCAGTTGCCCCTGATCTTACGAGCTTGTTATA
GCACAGCTGACCCTCATTGCAGTGCGCGAGAGCCGAAACCTATTCGATTG
ATAAGCTGCAAAACCTTCTCGACTTTTTTCACAGTTATTGAATTAGTAGA
CGATGGCTCGTAAGCACAAAGACTATTCCATTTCCACCGCTAGTTTGGCG
TGTGAGTTCTGAGGAATTCTCAAGTTCAGCGGGATAACTGACAGCCGTAT
TGGCCGGTAACAAACTTCTCATACAAGGGTGGCTCCATCACTCGCCTTTT
GAGATCACCGCACCGGCCGATAACAAACTCCGGCCGACATATCCATCGAG
CCGCCGGCCCAACGGAGCATTGAAGTCGAGCACGTACACCGGAACATGTC
TTGCAAGTTGCCCACCGGCATGCTGCAGCCTGCAGCACACTATAAATACC
TGGCCAGACGCACCAGCTGAATCCATCAGGTCTCCATCCTCCTCTTCGAG
AGCACAGCTAGATAGAGCTGAAGAACATGGCGAACAAACACTCGT
>Promoter_Guangguangtou_TaAmy1-6A2
ATTGCCTTCGGCTTGGCCTTCAGTGGCACCATCACTTCTATTTGGACACA
CGATAAGTTTTTGTCAGAAATAAACCGAAGCACGAAAATAGATATGCTTG
GCAACTAAAGTTGTCATTCTCGCGTCACTAAACTTGTCATAAAAACGTTC
TGAGTTGCCATGTGCTCGTATCTTGTGAGGCACTTATCAGGATCCTAATT
TCCTTCAAACCAAATGAGCCCCTAGAATAACAGTGCAGCGTGACGTCCAG
TCTCTAGAGGGCATGGTGGCAATTGGCACACTTCCGTTTGTTCAGTTGAG
TCAGTTCGATTTGCTTTCGCCAGCGATAACGTCCATGGCCAGCGCTTATC
ATGGCGTCTGCTTATCCCACCCAACGTTTGGGCAAAAAGTGCACACTTCT
GGTGAATAAATGACGTCGAGGGCCTGCAGGTTTGCAACTGCATTCGGAGA
TAATCCTTGGTGAACAATCTATCTTTTCCTGCGACATGCTCCTACCCTCA
AGATCACGAATTGAATGCTCATCGAACGAATGAATACTCGGACTGGGTAC
TCACCAGAAAGTTTCTGAAGGATGCGGGCAGATTTATGTCCAGTTTTATC
CGCCTCGAGGGACGCACCTCATCCGGGTTATCCAGGAATTTGCTCACCCG
GATTTTAGCTGGCCGTCGTCAACCTGAAACGCGCAAGTAACCGCGGAGCC
ATCTCGCCAAAGTTACCGTCAGTTGCCCCTGATCTTACGAGCTTGTTATA
GCACAGCTGACCCTCATTGCAGTGCGCGAGAGCCGAAACCTATTCGATTG
ATAAGCTGCAAAACCTTCTCGACTTTTTTCACAGTTATTGAATTAGTAGA
CGATGGCTCGTAAGCACAAAGACTATTCCATTTCCACCGCTAGTTTGGCG
TGTGAGTTCTGAGGAATTCTCAAGTTCAGCGGGATAACTGACAGCCGTAT
TGGCCGGTAACAAACTTCTCATACAAGGGTGGCTCCATCACTCGCCTTTT
GAGATCACCGCACCGGCCGATAACAAACTCCGGCCGACATATCCATCGAG
CCGCCGGCCCAACGGAGCATTGAAGTCGAGCACGTACACCGGAACATGTC
TTGCAAGTTGCCCACCGGCATGCTGCAGCCTGCAGCACACTATAAATACC
TGGCCAGACGCACCAGCTGAATCCATCAGGTCTCCATCCTCCTCTTCGAG
AGCACAGCTAGATAGAGCTGAAGAACATGGCGAACAAACACTCGT
>Promoter_Guinong19_TaAmy1-6D1
TGAGCTACGGTGCAATCTTGTAATCCACGGATGCTCCGTTCCAACTATAG
AAGGTGTCTTAATTTTTTGAATAGTTAAACTTTTCTACCTTTAATGAAGT
TTATAGAGAAAAATATCAATACATACGTACGATTTCAAATCGGTGTCACT
ACTTCCTTATTTTTTTTTGTTTAGCATTGTACATGTTCACATATTTTACT
ATAGCAATGCTGCGTGACGTTTAGACACTAGAGAGCATTGTGGCAATTGG
CATCTCCCTCTTGAAAGGGTACACTCTGCCGGTTTTTTTGTTTTTGTTTT
GATATAGCTTGCCACTCTTGTCAAGTTGTTCTGTTGAGTCAGTTCGATTT
GCTTTGGGCCTCGCGATAACATCTCTGGCCAGCGCTTATCATGGCGCCTG
CTTATCCAACCCAACGGTTGAGCAAAAAGTGCAACTTCTGGTGAATAAAA
TGACGTCGAGGCCTGCAAGTTTGCAACTGCATTGGGAAGTCATCGGGGAT
ATAAGAAGAAGGGATAAAATGGGTGAACAATCTATCTTTCCCAGCCACAT
ACTCGTACCCTCACGAATTCAATGCTCGTCGAACGAATGAATGCTCGGAT
ATATGTTGATCTCTCCGGACTGAAAAAAAGTTCGAACCGGGTACTCACCA
GAAAGTTTTTGAACAATGCTGGCAGATTTATGTCAGTTTTATCCGCCTCG
AGGAGCGCACCTCATCCACGTTATCCAGGAAATTTTGGCAGGAATTTTCT
GACCCGGATTTCTGTTTGTTAACCTGAAAAATGCGAAAGTAACCGTCAGT
TGCCCGCAGATCTTACGAACCGCTACAGCACTTGGATGTTTATTTACCCC
CATTTTGGCGTGTGAGTTCTGAGGAATTCTCACGTTCAGCAGGATAACTG
GCAGCCGTATTGGCCGGTGCCTTCTGATACAAGGCTAGCTCCGTCACTCG
CCTTTTGAGCTCACCGTTCCGGCCGATAACAAACTCCGGCCGACATATCC
ATCGATCCAACGGAGCATTGAAGTCGATCGCACCGGAACATGTCTTGCAA
GTTGCTCGATCACCGGCATGATGCATCCTGCAGCACACTATAAATACCTG
GCCAGACACACCAGCTGAATCCATCAGTTCTCCATCCTCCTCTTCCAGAG
CACAGTAGAGAGGGCTGAAGAACATGGCGAACAAACACTCGT
>Promoter_Mianmai43_TaAmy1-6D1
TGAGCTACGGTGCAATCTTGTAATCCACGGATGCTCCGTTCCAACTATAG
AAGGTGTCTTAATTTTTTGAATAGTTAAACTTTTCTACCTTTAATGAAGT
TTATAGAGAAAAATATCAATACATACGTACGATTTCAAATCGGTGTCACT
ACTTCCTTATTTTTTTTTGTTTAGCATTGTACATGTTCACATATTTTACT
ATAGCAATGCTGCGTGACGTTTAGACACTAGAGAGCATTGTGGCAATTGG
CATCTCCCTCTTGAAAGGGTACACTCTGCCGGTTTTTTTGTTTTTGTTTT
GATATAGCTTGCCACTCTTGTCAAGTTGTTCTGTTGAGTCAGTTCGATTT
GCTTTGGGCCTCGCGATAACATCTCTGGCCAGCGCTTATCATGGCGCCTG
CTTATCCAACCCAACGGTTGAGCAAAAAGTGCAACTTCTGGTGAATAAAA
TGACGTCGAGGCCTGCAAGTTTGCAACTGCATTGGGAAGTCATCGGGGAT
ATAAGAAGAAGGGATAAAATGGGTGAACAATCTATCTTTCCCAGCCACAT
ACTCGTACCCTCACGAATTCAATGCTCGTCGAACGAATGAATGCTCGGAT
ATATGTTGATCTCTCCGGACTGAAAAAAAGTTCGAACCGGGTACTCACCA
GAAAGTTTTTGAACAATGCTGGCAGATTTATGTCAGTTTTATCCGCCTCG
AGGAGCGCACCTCATCCACGTTATCCAGGAAATTTTGGCAGGAATTTTCT
GACCCGGATTTCTGTTTGTTAACCTGAAAAATGCGAAAGTAACCGTCAGT
TGCCCGCAGATCTTACGAACCGCTACAGCACTTGGATGTTTATTTACCCC
CATTTTGGCGTGTGAGTTCTGAGGAATTCTCACGTTCAGCAGGATAACTG
GCAGCCGTATTGGCCGGTGCCTTCTGATACAAGGCTAGCTCCGTCACTCG
CCTTTTGAGCTCACCGTTCCGGCCGATAACAAACTCCGGCCGACATATCC
ATCGATCCAACGGAGCATTGAAGTCGATCGCACCGGAACATGTCTTGCAA
GTTGCTCGATCACCGGCATGATGCATCCTGCAGCACACTATAAATACCTG
GCCAGACACACCAGCTGAATCCATCAGTTCTCCATCCTCCTCTTCCAGAG
CACAGTAGAGAGGGCTGAAGAACATGGCGAACAAACACTCGT
>Promoter_Jinan17_TaAmy1-6D1
TGAGCTACGGTGCAATCTTGTAATCCACGGATGCTCCGTTCCAACTATAG
AAGGTGTCTTAATTTTTTGAATAGTTAAACTTTTCTACCTTTAATGAAGT
TTATAGAGAAAAATATCAATACATACGTACGATTTCAAATCGGTGTCACT
ACTTCCTTATTTTTTTTTGTTTAGCATTGTACATGTTCACATATTTTACT
ATAGCAATGCTGCGTGACGTTTAGACACTAGAGAGCATTGTGGCAATTGG
CATCTCCCTCTTGAAAGGGTACACTCTGCCGGTTTTTTTGTTTTTGTTTT
GATATAGCTTGCCACTCTTGTCAAGTTGTTCTGTTGAGTCAGTTCGATTT
GCTTTGGGCCTCGCGATAACATCTCTGGCCAGCGCTTATCATGGCGCCTG
CTTATCCAACCCAACGGTTGAGCAAAAAGTGCAACTTCTGGTGAATAAAA
TGACGTCGAGGCCTGCAAGTTTGCAACTGCATTGGGAAGTCATCGGGGAT
ATAAGAAGAAGGGATAAAATGGGTGAACAATCTATCTTTCCCAGCCACAT
ACTCGTACCCTCACGAATTCAATGCTCGTCGAACGAATGAATGCTCGGAT
ATATGTTGATCTCTCCGGACTGAAAAAAAGTTCGAACCGGGTACTCACCA
GAAAGTTTTTGAACAATGCTGGCAGATTTATGTCAGTTTTATCCGCCTCG
AGGAGCGCACCTCATCCACGTTATCCAGGAAATTTTGGCAGGAATTTTCT
GACCCGGATTTCTGTTTGTTAACCTGAAAAATGCGAAAGTAACCGTCAGT
TGCCCGCAGATCTTACGAACCGCTACAGCACTTGGATGTTTATTTACCCC
CATTTTGGCGTGTGAGTTCTGAGGAATTCTCACGTTCAGCAGGATAACTG
GCAGCCGTATTGGCCGGTGCCTTCTGATACAAGGCTAGCTCCGTCACTCG
CCTTTTGAGCTCACCGTTCCGGCCGATAACAAACTCCGGCCGACATATCC
ATCGATCCAACGGAGCATTGAAGTCGATCGCACCGGAACATGTCTTGCAA
GTTGCTCGATCACCGGCATGATGCATCCTGCAGCACACTATAAATACCTG
GCCAGACACACCAGCTGAATCCATCAGTTCTCCATCCTCCTCTTCCAGAG
CACAGTAGAGAGGGCTGAAGAACATGGCGAACAAACACTCGT
>Promoter_Honghuamai_TaAmy1-6D1
TGAGCTACGGTGCAATCTTGTAATCCACGGATGCTCCGTTCCAACTATAG
AAGGTGTCTTAATTTTTTGAATAGTTAAACTTTTCTACCTTTAATGAAGT
TTATAGAGAAAAATATCAATACATACGTACGATTTCAAATCGGTGTCACT
ACTTCCTTATTTTTTTTTGTTTAGCATTGTACATGTTCACATATTTTACT
ATAGCAATGCTGCGTGACGTTTAGACACTAGAGAGCATTGTGGCAATTGG
CATCTCCCTCTTGAAAGGGTACACTCTGCCGGTTTTTTTGTTTTTGTTTT
GATATAGCTTGCCACTCTTGTCAAGTTGTTCTGTTGAGTCAGTTCGATTT
GCTTTGGGCCTCGCGATAACATCTCTGGCCAGCGCTTATCATGGCGCCTG
CTTATCCAACCCAACGGTTGAGCAAAAAGTGCAACTTCTGGTGAATAAAA
TGACGTCGAGGCCTGCAAGTTTGCAACTGCATTGGGAAGTCATCGGGGAT
ATAAGAAGAAGGGATAAAATGGGTGAACAATCTATCTTTCCCAGCCACAT
ACTCGTACCCTCACGAATTCAATGCTCGTCGAACGAATGAATGCTCGGAT
ATATGTTGATCTCTCCGGACTGAAAAAAAGTTCGAACCGGGTACTCACCA
GAAAGTTTTTGAACAATGCTGGCAGATTTATGTCAGTTTTATCCGCCTCG
AGGAGCGCACCTCATCCACGTTATCCAGGAAATTTTGGCAGGAATTTTCT
GACCCGGATTTCTGTTTGTTAACCTGAAAAATGCGAAAGTAACCGTCAGT
TGCCCGCAGATCTTACGAACCGCTACAGCACTTGGATGTTTATTTACCCC
CATTTTGGCGTGTGAGTTCTGAGGAATTCTCACGTTCAGCAGGATAACTG
GCAGCCGTATTGGCCGGTGCCTTCTGATACAAGGCTAGCTCCGTCACTCG
CCTTTTGAGCTCACCGTTCCGGCCGATAACAAACTCCGGCCGACATATCC
ATCGATCCAACGGAGCATTGAAGTCGATCGCACCGGAACATGTCTTGCAA
GTTGCTCGATCACCGGCATGATGCATCCTGCAGCACACTATAAATACCTG
GCCAGACACACCAGCTGAATCCATCAGTTCTCCATCCTCCTCTTCCAGAG
CACAGTAGAGAGGGCTGAAGAACATGGCGAACAAACACTCGT
>Promoter_Siqiangxiaomai_TaAmy1-6D1
TGAGCTACGGTGCAATCTTGTAATCCACGGATGCTCCGTTCCAACTATAG
AAGGTGTCTTAATTTTTTGAATAGTTAAACTTTTCTACCTTTAATGAAGT
TTATAGAGAAAAATATCAATACATACGTACGATTTCAAATCGGTGTCACT
ACTTCCTTATTTTTTTTTGTTTAGCATTGTACATGTTCACATATTTTACT
ATAGCAATGCTGCGTGACGTTTAGACACTAGAGAGCATTGTGGCAATTGG
CATCTCCCTCTTGAAAGGGTACACTCTGCCGGTTTTTTTGTTTTTGTTTT
GATATAGCTTGCCACTCTTGTCAAGTTGTTCTGTTGAGTCAGTTCGATTT
GCTTTGGGCCTCGCGATAACATCTCTGGCCAGCGCTTATCATGGCGCCTG
CTTATCCAACCCAACGGTTGAGCAAAAAGTGCAACTTCTGGTGAATAAAA
TGACGTCGAGGCCTGCAAGTTTGCAACTGCATTGGGAAGTCATCGGGGAT
ATAAGAAGAAGGGATAAAATGGGTGAACAATCTATCTTTCCCAGCCACAT
ACTCGTACCCTCACGAATTCAATGCTCGTCGAACGAATGAATGCTCGGAT
ATATGTTGATCTCTCCGGACTGAAAAAAAGTTCGAACCGGGTACTCACCA
GAAAGTTTTTGAACAATGCTGGCAGATTTATGTCAGTTTTATCCGCCTCG
AGGAGCGCACCTCATCCACGTTATCCAGGAAATTTTGGCAGGAATTTTCT
GACCCGGATTTCTGTTTGTTAACCTGAAAAATGCGAAAGTAACCGTCAGT
TGCCCGCAGATCTTACGAACCGCTACAGCACTTGGATGTTTATTTACCCC
CATTTTGGCGTGTGAGTTCTGAGGAATTCTCACGTTCAGCAGGATAACTG
GCAGCCGTATTGGCCGGTGCCTTCTGATACAAGGCTAGCTCCGTCACTCG
CCTTTTGAGCTCACCGTTCCGGCCGATAACAAACTCCGGCCGACATATCC
ATCGATCCAACGGAGCATTGAAGTCGATCGCACCGGAACATGTCTTGCAA
GTTGCTCGATCACCGGCATGATGCATCCTGCAGCACACTATAAATACCTG
GCCAGACACACCAGCTGAATCCATCAGTTCTCCATCCTCCTCTTCCAGAG
CACAGTAGAGAGGGCTGAAGAACATGGCGAACAAACACTCGT
>Promoter_Guangguangtou_TaAmy1-6D1
TGAGCTACGGTGCAATCTTGTAATCCACGGATGCTCCGTTCCAACTATAG
AAGGTGTCTTAATTTTTTGAATAGTTAAACTTTTCTACCTTTAATGAAGT
TTATAGAGAAAAATATCAATACATACGTACGATTTCAAATCGGTGTCACT
ACTTCCTTATTTTTTTTTGTTTAGCATTGTACATGTTCACATATTTTACT
ATAGCAATGCTGCGTGACGTTTAGACACTAGAGAGCATTGTGGCAATTGG
CATCTCCCTCTTGAAAGGGTACACTCTGCCGGTTTTTTTGTTTTTGTTTT
GATATAGCTTGCCACTCTTGTCAAGTTGTTCTGTTGAGTCAGTTCGATTT
GCTTTGGGCCTCGCGATAACATCTCTGGCCAGCGCTTATCATGGCGCCTG
CTTATCCAACCCAACGGTTGAGCAAAAAGTGCAACTTCTGGTGAATAAAA
TGACGTCGAGGCCTGCAAGTTTGCAACTGCATTGGGAAGTCATCGGGGAT
ATAAGAAGAAGGGATAAAATGGGTGAACAATCTATCTTTCCCAGCCACAT
ACTCGTACCCTCACGAATTCAATGCTCGTCGAACGAATGAATGCTCGGAT
ATATGTTGATCTCTCCGGACTGAAAAAAAGTTCGAACCGGGTACTCACCA
GAAAGTTTTTGAACAATGCTGGCAGATTTATGTCAGTTTTATCCGCCTCG
AGGAGCGCACCTCATCCACGTTATCCAGGAAATTTTGGCAGGAATTTTCT
GACCCGGATTTCTGTTTGTTAACCTGAAAAATGCGAAAGTAACCGTCAGT
TGCCCGCAGATCTTACGAACCGCTACAGCACTTGGATGTTTATTTACCCC
CATTTTGGCGTGTGAGTTCTGAGGAATTCTCACGTTCAGCAGGATAACTG
GCAGCCGTATTGGCCGGTGCCTTCTGATACAAGGCTAGCTCCGTCACTCG
CCTTTTGAGCTCACCGTTCCGGCCGATAACAAACTCCGGCCGACATATCC
ATCGATCCAACGGAGCATTGAAGTCGATCGCACCGGAACATGTCTTGCAA
GTTGCTCGATCACCGGCATGATGCATCCTGCAGCACACTATAAATACCTG
GCCAGACACACCAGCTGAATCCATCAGTTCTCCATCCTCCTCTTCCAGAG
CACAGTAGAGAGGGCTGAAGAACATGGCGAACAAACACTCGT
>Coding_region_Guinong19_TaAmy1-6A1
CAGCTAGCTAGAGCTCAAGGTCATGGCGAACAAACACTCGTCCCTCTCCC
TCTTCCTCGTCCTCCTTGGCCTGTCGGCAAGCTTAGCCTCCGGTCAAGTC
CTGTTTCAGGTAAGATCATGTCCTGTCTTCAACTTCTACACGTACTGTGA
TCATGTTTCGGGGACTGAGTTTTCAGTTCTGCATGCGGCAGGGTTTCAAC
TGGGAGTCGTGGAAGCACAATGGCGGGTGGTACAACTTCCTGATGGGCAA
GGTGGACGACATCGCCGCCGCCGGCGTCACGCACGTGTGGCTCCCCCCGG
CGTCGCAGTCCGTCGCCGAGCAAGGGTACATGCCGGGCCGGCTGTACGAC
CTGGACGCGTCCAAGTACGGCAACAAGGCGCAGCTCAAGTCCCTGATCGG
GGCGCTCCACGGCAAGGGCGTCAAGGCCATCGCCGACATCGTCATCAACC
ACCGCACGGCGGAGCGCAAGGACGGCCGGGGCATCTACTGCATCTTCGAG
GGCGGCACCCCTGACGCGCGCCTCGACTGGGGCCCCCACATGATCTGCCG
CGACGACCGGCCCTACGCCGACGGCACGGGCAACCCAGACACCGGCGCCG
ACTTCGGGGCCGCCCCGGACATCGACCACCTCAACCCGCGCGTCCAGAAG
GAGCTCGTGGAGTGGCTCAACTGGCTCAGGACCGACGTCGGCTTCGACGG
CTGGCGCTTCGACTTCGCCAAGGGCTACTCCGCGGACGTCGCCAAGATCT
ACATCGACCGCTCGGAGCCCAGCTTCGCCGTGGCCGAGATATGGACGTCG
CTGGCGTACGGCGGGGACGGCAAGCCCAACCTCAACCAGGACCAGCACCG
GCAGGAGCTGGTGAACTGGGTGAACAAGGTGGGCGGCTCCGGCCCCGGCA
CCACGTTCGACTTCACCACCAAAGGCATCCTCAACGTGGCTGTGGAGGGC
GAGCTGTGGCGGCTGCGCGGCACCGACGGCAAGGCGCCAGGCATGATCGG
GTGGTGGCCAGCCAAGGCGGTGACCTTCGTGGACAACCATGACACCGGCT
CCACGCAGCACATGTGGCCCTTCCCTTCCGACAAGGTCATGCAGGGATAC
GCCTACATCCTCACGCACCCTGGGACCCCATGCATCGTGAGTCATCGTGC
CATTGCCAAATCATCATATCTAAATTGTCTTTTTTTTTCGTCCGTTCATA
AGAAACCATGACCTAACTTGACAAAAAAAATGATATTCTTCAGTTCTACG
ATCATTTCTTCGACTGGGGGCTGAAGGAGGAGATCGATCGCCTGGTGTCA
ATCAGGACCCGGCAGGGGATACACAGTGAGAGCAAGCTGCAAATCATAGA
GGCCGACGCCGACCTTTACCTGGCCGAGATCGATGGCAAGGTCATCGTCA
AGCTCGGGCCAAGATACGATGTCGGGCACCTCATTCCTCAAGGCTTCAAG
GTGGTCGCGCACGGCAATGACTATGCCGTATGGGAGAAAATATAAGCAAA
ATTATCCGAGCTGCTCCACAAT
>Coding_region_Mianmai43_TaAmy1-6A1
CAGCTAGCTAGAGCTCAAGGTCATGGCGAACAAACACTCGTCCCTCTCCC
TCTTCCTCGTCCTCCTTGGCCTGTCGGCAAGCTTAGCCTCCGGTCAAGTC
CTGTTTCAGGTAAGATCATGTCCTGTCTTCAACTTCTACACGTACTGTGA
TCATGTTTCGGGGACTGAGTTTTCAGTTCTGCATGCGGCAGGGTTTCAAC
TGGGAGTCGTGGAAGCACAATGGCGGGTGGTACAACTTCCTGATGGGCAA
GGTGGACGACATCGCCGCCGCCGGCGTCACGCACGTGTGGCTCCCCCCGG
CGTCGCAGTCCGTCGCCGAGCAAGGGTACATGCCGGGCCGGCTGTACGAC
CTGGACGCGTCCAAGTACGGCAACAAGGCGCAGCTCAAGTCCCTGATCGG
GGCGCTCCACGGCAAGGGCGTCAAGGCCATCGCCGACATCGTCATCAACC
ACCGCACGGCGGAGCGCAAGGACGGCCGGGGCATCTACTGCATCTTCGAG
GGCGGCACCCCTGACGCGCGCCTCGACTGGGGCCCCCACATGATCTGCCG
CGACGACCGGCCCTACGCCGACGGCACGGGCAACCCAGACACCGGCGCCG
ACTTCGGGGCCGCCCCGGACATCGACCACCTCAACCCGCGCGTCCAGAAG
GAGCTCGTGGAGTGGCTCAACTGGCTCAGGACCGACGTCGGCTTCGACGG
CTGGCGCTTCGACTTCGCCAAGGGCTACTCCGCGGACGTCGCCAAGATCT
ACATCGACCGCTCGGAGCCCAGCTTCGCCGTGGCCGAGATATGGACGTCG
CTGGCGTACGGCGGGGACGGCAAGCCCAACCTCAACCAGGACCAGCACCG
GCAGGAGCTGGTGAACTGGGTGAACAAGGTGGGCGGCTCCGGCCCCGGCA
CCACGTTCGACTTCACCACCAAAGGCATCCTCAACGTGGCTGTGGAGGGC
GAGCTGTGGCGGCTGCGCGGCACCGACGGCAAGGCGCCAGGCATGATCGG
GTGGTGGCCAGCCAAGGCGGTGACCTTCGTGGACAACCATGACACCGGCT
CCACGCAGCACATGTGGCCCTTCCCTTCCGACAAGGTCATGCAGGGATAC
GCCTACATCCTCACGCACCCTGGGACCCCATGCATCGTGAGTCATCGTGC
CATTGCCAAATCATCATATCTAAATTGTCTTTTTTTTTCGTCCGTTCATA
AGAAACCATGACCTAACTTGACAAAAAAAATGATATTCTTCAGTTCTACG
ATCATTTCTTCGACTGGGGGCTGAAGGAGGAGATCGATCGCCTGGTGTCA
ATCAGGACCCGGCAGGGGATACACAGTGAGAGCAAGCTGCAAATCATAGA
GGCCGACGCCGACCTTTACCTGGCCGAGATCGATGGCAAGGTCATCGTCA
AGCTCGGGCCAAGATACGATGTCGGGCACCTCATTCCTCAAGGCTTCAAG
GTGGTCGCGCACGGCAATGACTATGCCGTATGGGAGAAAATATAAGCAAA
ATTATCCGAGCTGCTCCACAAT
>Coding_region_Jinan17_TaAmy1-6A1
CAGCTAGCTAGAGCTCAAGGTCATGGCGAACAAACACTCGTCCCTCTCCC
TCTTCCTCGTCCTCCTTGGCCTGTCGGCAAGCTTAGCCTCCGGTCAAGTC
CTGTTTCAGGTAAGATCATGTCCTGTCTTCAACTTCTACACGTACTGTGA
TCATGTTTCGGGGACTGAGTTTTCAGTTCTGCATGCGGCAGGGTTTCAAC
TGGGAGTCGTGGAAGCACAATGGCGGGTGGTACAACTTCCTGATGGGCAA
GGTGGACGACATCGCCGCCGCCGGCGTCACGCACGTGTGGCTCCCCCCGG
CGTCGCAGTCCGTCGCCGAGCAAGGGTACATGCCGGGCCGGCTGTACGAC
CTGGACGCGTCCAAGTACGGCAACAAGGCGCAGCTCAAGTCCCTGATCGG
GGCGCTCCACGGCAAGGGCGTCAAGGCCATCGCCGACATCGTCATCAACC
ACCGCACGGCGGAGCGCAAGGACGGCCGGGGCATCTACTGCATCTTCGAG
GGCGGCACCCCTGACGCGCGCCTCGACTGGGGCCCCCACATGATCTGCCG
CGACGACCGGCCCTACGCCGACGGCACGGGCAACCCAGACACCGGCGCCG
ACTTCGGGGCCGCCCCGGACATCGACCACCTCAACCCGCGCGTCCAGAAG
GAGCTCGTGGAGTGGCTCAACTGGCTCAGGACCGACGTCGGCTTCGACGG
CTGGCGCTTCGACTTCGCCAAGGGCTACTCCGCGGACGTCGCCAAGATCT
ACATCGACCGCTCGGAGCCCAGCTTCGCCGTGGCCGAGATATGGACGTCG
CTGGCGTACGGCGGGGACGGCAAGCCCAACCTCAACCAGGACCAGCACCG
GCAGGAGCTGGTGAACTGGGTGAACAAGGTGGGCGGCTCCGGCCCCGGCA
CCACGTTCGACTTCACCACCAAAGGCATCCTCAACGTGGCTGTGGAGGGC
GAGCTGTGGCGGCTGCGCGGCACCGACGGCAAGGCGCCAGGCATGATCGG
GTGGTGGCCAGCCAAGGCGGTGACCTTCGTGGACAACCATGACACCGGCT
CCACGCAGCACATGTGGCCCTTCCCTTCCGACAAGGTCATGCAGGGATAC
GCCTACATCCTCACGCACCCTGGGACCCCATGCATCGTGAGTCATCGTGC
CATTGCCAAATCATCATATCTAAATTGTCTTTTTTTTTCGTCCGTTCATA
AGAAACCATGACCTAACTTGACAAAAAAAATGATATTCTTCAGTTCTACG
ATCATTTCTTCGACTGGGGGCTGAAGGAGGAGATCGATCGCCTGGTGTCA
ATCAGGACCCGGCAGGGGATACACAGTGAGAGCAAGCTGCAAATCATAGA
GGCCGACGCCGACCTTTACCTGGCCGAGATCGATGGCAAGGTCATCGTCA
AGCTCGGGCCAAGATACGATGTCGGGCACCTCATTCCTCAAGGCTTCAAG
GTGGTCGCGCACGGCAATGACTATGCCGTATGGGAGAAAATATAAGCAAA
ATTATCCGAGCTGCTCCACAAT
>Coding_region_Honghuamai_TaAmy1-6A1
CAGCTAGCTAGAGCTCAAGGTCATGGCGAACAAACACTCGTCCCTCTCCC
TCTTCCTCGTCCTCCTTGGCCTGTCGGCAAGCTTAGCCTCCGGTCAAGTC
CTGTTTCAGGTAAGATCATGTCCTGTCTTCAACTTCTACACGTACTGTGA
TCATGTTTCGGGGACTGAGTTTTCAGTTCTGCATGCGGCAGGGTTTCAAC
TGGGAGTCGTGGAAGCACAATGGCGGGTGGTACAACTTCCTGATGGGCAA
GGTGGACGACATCGCCGCCGCCGGCGTCACGCACGTGTGGCTCCCCCCGG
CGTCGCAGTCCGTCGCCGAGCAAGGGTACATGCCGGGCCGGCTGTACGAC
CTGGACGCGTCCAAGTACGGCAACAAGGCGCAGCTCAAGTCCCTGATCGG
GGCGCTCCACGGCAAGGGCGTCAAGGCCATCGCCGACATCGTCATCAACC
ACCGCACGGCGGAGCGCAAGGACGGCCGGGGCATCTACTGCATCTTCGAG
GGCGGCACCCCTGACGCGCGCCTCGACTGGGGCCCCCACATGATCTGCCG
CGACGACCGGCCCTACGCCGACGGCACGGGCAACCCAGACACCGGCGCCG
ACTTCGGGGCCGCCCCGGACATCGACCACCTCAACCCGCGCGTCCAGAAG
GAGCTCGTGGAGTGGCTCAACTGGCTCAGGACCGACGTCGGCTTCGACGG
CTGGCGCTTCGACTTCGCCAAGGGCTACTCCGCGGACGTCGCCAAGATCT
ACATCGACCGCTCGGAGCCCAGCTTCGCCGTGGCCGAGATATGGACGTCG
CTGGCGTACGGCGGGGACGGCAAGCCCAACCTCAACCAGGACCAGCACCG
GCAGGAGCTGGTGAACTGGGTGAACAAGGTGGGCGGCTCCGGCCCCGGCA
CCACGTTCGACTTCACCACCAAAGGCATCCTCAACGTGGCTGTGGAGGGC
GAGCTGTGGCGGCTGCGCGGCACCGACGGCAAGGCGCCAGGCATGATCGG
GTGGTGGCCAGCCAAGGCGGTGACCTTCGTGGACAACCATGACACCGGCT
CCACGCAGCACATGTGGCCCTTCCCTTCCGACAAGGTCATGCAGGGATAC
GCCTACATCCTCACGCACCCTGGGACCCCATGCATCGTGAGTCATCGTGC
CATTGCCAAATCATCATATCTAAATTGTCTTTTTTTTTCGTCCGTTCATA
AGAAACCATGACCTAACTTGACAAAAAAAATGATATTCTTCAGTTCTACG
ATCATTTCTTCGACTGGGGGCTGAAGGAGGAGATCGATCGCCTGGTGTCA
ATCAGGACCCGGCAGGGGATACACAGTGAGAGCAAGCTGCAAATCATAGA
GGCCGACGCCGACCTTTACCTGGCCGAGATCGATGGCAAGGTCATCGTCA
AGCTCGGGCCAAGATACGATGTCGGGCACCTCATTCCTCAAGGCTTCAAG
GTGGTCGCGCACGGCAATGACTATGCCGTATGGGAGAAAATATAAGCAAA
ATTATCCGAGCTGCTCCACAAT
>Coding_region_Siqiangxiaomai_TaAmy1-6A1
CAGCTAGCTAGAGCTCAAGGTCATGGCGAACAAACACTCGTCCCTCTCCC
TCTTCCTCGTCCTCCTTGGCCTGTCGGCAAGCTTAGCCTCCGGTCAAGTC
CTGTTTCAGGTAAGATCATGTCCTGTCTTCAACTTCTACACGTACTGTGA
TCATGTTTCGGGGACTGAGTTTTCAGTTCTGCATGCGGCAGGGTTTCAAC
TGGGAGTCGTGGAAGCACAATGGCGGGTGGTACAACTTCCTGATGGGCAA
GGTGGACGACATCGCCGCCGCCGGCGTCACGCACGTGTGGCTCCCCCCGG
CGTCGCAGTCCGTCGCCGAGCAAGGGTACATGCCGGGCCGGCTGTACGAC
CTGGACGCGTCCAAGTACGGCAACAAGGCGCAGCTCAAGTCCCTGATCGG
GGCGCTCCACGGCAAGGGCGTCAAGGCCATCGCCGACATCGTCATCAACC
ACCGCACGGCGGAGCGCAAGGACGGCCGGGGCATCTACTGCATCTTCGAG
GGCGGCACCCCTGACGCGCGCCTCGACTGGGGCCCCCACATGATCTGCCG
CGACGACCGGCCCTACGCCGACGGCACGGGCAACCCAGACACCGGCGCCG
ACTTCGGGGCCGCCCCGGACATCGACCACCTCAACCCGCGCGTCCAGAAG
GAGCTCGTGGAGTGGCTCAACTGGCTCAGGACCGACGTCGGCTTCGACGG
CTGGCGCTTCGACTTCGCCAAGGGCTACTCCGCGGACGTCGCCAAGATCT
ACATCGACCGCTCGGAGCCCAGCTTCGCCGTGGCCGAGATATGGACGTCG
CTGGCGTACGGCGGGGACGGCAAGCCCAACCTCAACCAGGACCAGCACCG
GCAGGAGCTGGTGAACTGGGTGAACAAGGTGGGCGGCTCCGGCCCCGGCA
CCACGTTCGACTTCACCACCAAAGGCATCCTCAACGTGGCTGTGGAGGGC
GAGCTGTGGCGGCTGCGCGGCACCGACGGCAAGGCGCCAGGCATGATCGG
GTGGTGGCCAGCCAAGGCGGTGACCTTCGTGGACAACCATGACACCGGCT
CCACGCAGCACATGTGGCCCTTCCCTTCCGACAAGGTCATGCAGGGATAC
GCCTACATCCTCACGCACCCTGGGACCCCATGCATCGTGAGTCATCGTGC
CATTGCCAAATCATCATATCTAAATTGTCTTTTTTTT-CGTCCGTTCATA
AGAAACCATGACCTAACTTGACAAAAAAAATGATATTCTTCAGTTCTACG
ATCATTTCTTCGACTGGGGGCTGAAGGAGGAGATCGATCGCCTGGTGTCA
ATCAGGACCCGGCAGGGGATACACAGTGAGAGCAAGCTGCAAATCATAGA
GGCCGACGCCGACCTTTACCTGGCCGAGATCGATGGCAAGGTCATCGTCA
AGCTCGGGCCAAGATACGATGTCGGGCACCTCATTCCTCAAGGCTTCAAG
GTGGTCGCGCACGGCAATGACTATGCCGTATGGGAGAAAATATAAGCAAA
ATTATCCGAGCTGCTCCACAAT
>Coding_region_Guangguangtou_TaAmy1-6A1
CAGCTAGCTAGAGCTCAAGGTCATGGCGAACAAACACTCGTCCCTCTCCC
TCTTCCTCGTCCTCCTTGGCCTGTCGGCAAGCTTAGCCTCCGGTCAAGTC
CTGTTTCAGGTAAGATCATGTCCTGTCTTCAACTTCTACACGTACTGTGA
TCATGTTTCGGGGACTGAGTTTTCAGTTCTGCATGCGGCAGGGTTTCAAC
TGGGAGTCGTGGAAGCACAATGGCGGGTGGTACAACTTCCTGATGGGCAA
GGTGGACGACATCGCCGCCGCCGGCGTCACGCACGTGTGGCTCCCCCCGG
CGTCGCAGTCCGTCGCCGAGCAAGGGTACATGCCGGGCCGGCTGTACGAC
CTGGACGCGTCCAAGTACGGCAACAAGGCGCAGCTCAAGTCCCTGATCGG
GGCGCTCCACGGCAAGGGCGTCAAGGCCATCGCCGACATCGTCATCAACC
ACCGCACGGCGGAGCGCAAGGACGGCCGGGGCATCTACTGCATCTTCGAG
GGCGGCACCCCTGACGCGCGCCTCGACTGGGGCCCCCACATGATCTGCCG
CGACGACCGGCCCTACGCCGACGGCACGGGCAACCCAGACACCGGCGCCG
ACTTCGGGGCCGCCCCGGACATCGACCACCTCAACCCGCGCGTCCAGAAG
GAGCTCGTGGAGTGGCTCAACTGGCTCAGGACCGACGTCGGCTTCGACGG
CTGGCGCTTCGACTTCGCCAAGGGCTACTCCGCGGACGTCGCCAAGATCT
ACATCGACCGCTCGGAGCCCAGCTTCGCCGTGGCCGAGATATGGACGTCG
CTGGCGTACGGCGGGGACGGCAAGCCCAACCTCAACCAGGACCAGCACCG
GCAGGAGCTGGTGAACTGGGTGAACAAGGTGGGCGGCTCCGGCCCCGGCA
CCACGTTCGACTTCACCACCAAAGGCATCCTCAACGTGGCTGTGGAGGGC
GAGCTGTGGCGGCTGCGCGGCACCGACGGCAAGGCGCCAGGCATGATCGG
GTGGTGGCCAGCCAAGGCGGTGACCTTCGTGGACAACCATGACACCGGCT
CCACGCAGCACATGTGGCCCTTCCCTTCCGACAAGGTCATGCAGGGATAC
GCCTACATCCTCACGCACCCTGGGACCCCATGCATCGTGAGTCATCGTGC
CATTGCCAAATCATCATATCTAAATTGTCTTTTTTTTTCGTCCGTTCATA
AGAAACCATGACCTAACTTGACAAAAAAAATGATATTCTTCAGTTCTACG
ATCATTTCTTCGACTGGGGGCTGAAGGAGGAGATCGATCGCCTGGTGTCA
ATCAGGACCCGGCAGGGGATACACAGTGAGAGCAAGCTGCAAATCATAGA
GGCCGACGCCGACCTTTACCTGGCCGAGATCGATGGCAAGGTCATCGTCA
AGCTCGGGCCAAGATACGATGTCGGGCACCTCATTCCTCAAGGCTTCAAG
GTGGTCGCGCACGGCAATGACTATGCCGTATGGGAGAAAATATAAGCAAA
ATTATCCGAGCTGCTCCACAAT
>Coding_region_Guinong19_TaAmy1-6A2
CAGCTAGATAGAGCTGAAGAACATGGCGAGCAAACACTCGTCCCTCTCCC
TCTTCCTCGTCCTCCTTGGCCTGTCGGCCAGCTTGGCCTCCGGGCAAGTC
CTGTTTCAGGTAAGATCGTGCCCTGTCTTCAGCTTCTACACGTACTACTG
TGATCATGTTTCGGGGACTGAGCTTTGAGTTCTGCTGCGTGCGGCAGGGT
TTCAACTGGGAGTCGTGGAAGCACAATGGCGGGTGGTACAACTTCCTGAT
GGGCAAGGTGGACGACATCGCCGCCGCCGGCGTCACGCACGTCTGGCTCC
CTCCGGCGTCGCAGTCCGTCGCCGAGCAAGGGTACATGCCTGGCCGGCTC
TACGACCTGGACGCCTCCAAGTACGGCAACAAGGCGCAGCTCAAGTCCCT
CATCGGGGCGCTCCACGGCAAGGGCGTCAAGGCCATCGCCGACATCGTCA
TCAACCACCGCACGGCGGAGCGCAAGGACGGGCGGGGCATCTACTGCATC
TTCGAGGGCGGCACCCCGGACGCGCGCCTCGACTGGGGCCCCCACATGAT
CTGCCGCGACGATCGGCCCTACGCCGACGGCACCGGCAACCCAGACACGG
GCGCCGACTTCGGGGCCGCCCCGGACATCGACCACCTCAACCCGCGTGTG
CAGAAGGAGCTCGTCGAGTGGCTCAACTGGCTCAGGACCAACGTCGGCTT
CGACGGCTGGCGCTTCGACTTCGCCAAGGGCTACTCCGCGGACGTCGCCA
AGATCTACATCGACCGCTCCGGGGCCAGCTTCGCCGTGGCCGAGATATGG
ACGTCGCTGGCGTACGGTGGGGACGGCAAGCCGAACCTCAACCAGGACCC
GCACCGGCAAGAGCTGGTGAACTGGGTGAACAAGGTGGGCGGCTCCGGCC
CCGGCACCACGTTCGACTTCACCACCAAGGGCATCCTCAACGTGGCCGTG
GAGGGCGAGCTCTGGCGGCTGCGCGGCACCGACGGCAAGGCGCCAGGCAT
GATCGGGTGGTGGCCAGCCAAGGCGGTGACCTTCGTGGACAACCATGACA
CCGGCTCCACGCAGCACATGTGGCCCTTCCCTTCTGACAGGGTCATGCAG
GGATACGCCTACATCCTCACGCACCCTGGGACCCCATGCATCGTGAGTCA
TCCTACCAGTTCATCGTCTAAATTGCTCTTCTTTTTTCGTTCATATAAGA
ACCCATGCATGAGTGACGAAAAATATTCGTGATTCTTCAGTTCTACGATC
ATTTCTTCGACTGGGGCCTGAAGGAGGAGATCGATCGCCTGGTGTCAATC
AGGACCCGGCAGGGGATACACAGTGAGAGCAAGCTGCAAATCATAGAGGC
TGACGCCGACCTTTACCTGGCTGAGATCGACGGCAAGGTCATCGTCAAGC
TCGGGCCAAGATACGATGTCGGGCACCTCATTCCCCAAGGCTTCAAGGTG
GTCGCGCACGGCAATGACTATGCCGTATGGGAGAAAATATAAGCAAAATT
ATCCAAGCAGCTCCACAA
>Coding_region_Mianmai43_TaAmy1-6A2
CAGCTAGATAGAGCTGAAGAACATGGCGAGCAAACACTCGTCCCTCTCCC
TCTTCCTCGTCCTCCTTGGCCTGTCGGCCAGCTTGGCCTCCGGGCAAGTC
CTGTTTCAGGTAAGATCGTGCCCTGTCTTCAGCTTCTACACGTACTACTG
TGATCATGTTTCGGGGACTGAGCTTTGAGTTCTGCTGCGTGCGGCAGGGT
TTCAACTGGGAGTCGTGGAAGCACAATGGCGGGTGGTACAACTTCCTGAT
GGGCAAGGTGGACGACATCGCCGCCGCCGGCGTCACGCACGTCTGGCTCC
CTCCGGCGTCGCAGTCCGTCGCCGAGCAAGGGTACATGCCTGGCCGGCTC
TACGACCTGGACGCCTCCAAGTACGGCAACAAGGCGCAGCTCAAGTCCCT
CATCGGGGCGCTCCACGGCAAGGGCGTCAAGGCCATCGCCGACATCGTCA
TCAACCACCGCACGGCGGAGCGCAAGGACGGGCGGGGCATCTACTGCATC
TTCGAGGGCGGCACCCCGGACGCGCGCCTCGACTGGGGCCCCCACATGAT
CTGCCGCGACGATCGGCCCTACGCCGACGGCACCGGCAACCCAGACACGG
GCGCCGACTTCGGGGCCGCCCCGGACATCGACCACCTCAACCCGCGTGTG
CAGAAGGAGCTCGTCGAGTGGCTCAACTGGCTCAGGACCAACGTCGGCTT
CGACGGCTGGCGCTTCGACTTCGCCAAGGGCTACTCCGCGGACGTCGCCA
AGATCTACATCGACCGCTCCGGGGCCAGCTTCGCCGTGGCCGAGATATGG
ACGTCGCTGGCGTACGGTGGGGACGGCAAGCCGAACCTCAACCAGGACCC
GCACCGGCAAGAGCTGGTGAACTGGGTGAACAAGGTGGGCGGCTCCGGCC
CCGGCACCACGTTCGACTTCACCACCAAGGGCATCCTCAACGTGGCCGTG
GAGGGCGAGCTCTGGCGGCTGCGCGGCACCGACGGCAAGGCGCCAGGCAT
GATCGGGTGGTGGCCAGCCAAGGCGGTGACCTTCGTGGACAACCATGACA
CCGGCTCCACGCAGCACATGTGGCCCTTCCCTTCTGACAGGGTCATGCAG
GGATACGCCTACATCCTCACGCACCCTGGGACCCCATGCATCGTGAGTCA
TCCTACCAGTTCATCGTCTAAATTGCTCTTCTTTTTTCGTTCATATAAGA
ACCCATGCATGAGTGACGAAAAATATTCGTGATTCTTCAGTTCTACGATC
ATTTCTTCGACTGGGGCCTGAAGGAGGAGATCGATCGCCTGGTGTCAATC
AGGACCCGGCAGGGGATACACAGTGAGAGCAAGCTGCAAATCATAGAGGC
TGACGCCGACCTTTACCTGGCTGAGATCGACGGCAAGGTCATCGTCAAGC
TCGGGCCAAGATACGATGTCGGGCACCTCATTCCCCAAGGCTTCAAGGTG
GTCGCGCACGGCAATGACTATGCCGTATGGGAGAAAATATAAGCAAAATT
ATCCAAGCAGCTCCACAA
>Coding_region_Jinan17_TaAmy1-6A2
CAGCTAGATAGAGCTGAAGAACATGGCGAGCAAACACTCGTCCCTCTCCC
TCTTCCTCGTCCTCCTTGGCCTGTCGGCCAGCTTGGCCTCCGGGCAAGTC
CTGTTTCAGGTAAGATCGTGCCCTGTCTTCAGCTTCTACACGTACTACTG
TGATCATGTTTCGGGGACTGAGCTTTGAGTTCTGCTGCGTGCGGCAGGGT
TTCAACTGGGAGTCGTGGAAGCACAATGGCGGGTGGTACAACTTCCTGAT
GGGCAAGGTGGACGACATCGCCGCCGCCGGCGTCACGCACGTCTGGCTCC
CTCCGGCGTCGCAGTCCGTCGCCGAGCAAGGGTACATGCCTGGCCGGCTC
TACGACCTGGACGCCTCCAAGTACGGCAACAAGGCGCAGCTCAAGTCCCT
CATCGGGGCGCTCCACGGCAAGGGCGTCAAGGCCATCGCCGACATCGTCA
TCAACCACCGCACGGCGGAGCGCAAGGACGGGCGGGGCATCTACTGCATC
TTCGAGGGCGGCACCCCGGACGCGCGCCTCGACTGGGGCCCCCACATGAT
CTGCCGCGACGATCGGCCCTACGCCGACGGCACCGGCAACCCAGACACGG
GCGCCGACTTCGGGGCCGCCCCGGACATCGACCACCTCAACCCGCGTGTG
CAGAAGGAGCTCGTCGAGTGGCTCAACTGGCTCAGGACCAACGTCGGCTT
CGACGGCTGGCGCTTCGACTTCGCCAAGGGCTACTCCGCGGACGTCGCCA
AGATCTACATCGACCGCTCCGGGGCCAGCTTCGCCGTGGCCGAGATATGG
ACGTCGCTGGCGTACGGTGGGGACGGCAAGCCGAACCTCAACCAGGACCC
GCACCGGCAAGAGCTGGTGAACTGGGTGAACAAGGTGGGCGGCTCCGGCC
CCGGCACCACGTTCGACTTCACCACCAAGGGCATCCTCAACGTGGCCGTG
GAGGGCGAGCTCTGGCGGCTGCGCGGCACCGACGGCAAGGCGCCAGGCAT
GATCGGGTGGTGGCCAGCCAAGGCGGTGACCTTCGTGGACAACCATGACA
CCGGCTCCACGCAGCACATGTGGCCCTTCCCTTCTGACAGGGTCATGCAG
GGATACGCCTACATCCTCACGCACCCTGGGACCCCATGCATCGTGAGTCA
TCCTACCAGTTCATCGTCTAAATTGCTCTTCTTTTTTCGTTCATATAAGA
ACCCATGCATGAGTGACGAAAAATATTCGTGATTCTTCAGTTCTACGATC
ATTTCTTCGACTGGGGCCTGAAGGAGGAGATCGATCGCCTGGTGTCAATC
AGGACCCGGCAGGGGATACACAGTGAGAGCAAGCTGCAAATCATAGAGGC
TGACGCCGACCTTTACCTGGCTGAGATCGACGGCAAGGTCATCGTCAAGC
TCGGGCCAAGATACGATGTCGGGCACCTCATTCCCCAAGGCTTCAAGGTG
GTCGCGCACGGCAATGACTATGCCGTATGGGAGAAAATATAAGCAAAATT
ATCCAAGCAGCTCCACAA
>Coding_region_Honghuamai_TaAmy1-6A2
CAGCTAGATAGAGCTGAAGAACATGGCGAGCAAACACTCGTCCCTCTCCC
TCTTCCTCGTCCTCCTTGGCCTGTCGGCCAGCTTGGCCTCCGGGCAAGTC
CTGTTTCAGGTAAGATCGTGCCCTGTCTTCAGCTTCTACACGTACTACTG
TGATCATGTTTCGGGGACTGAGCTTTGAGTTCTGCTGCGTGCGGCAGGGT
TTCAACTGGGAGTCGTGGAAGCACAATGGCGGGTGGTACAACTTCCTGAT
GGGCAAGGTGGACGACATCGCCGCCGCCGGCGTCACGCACGTCTGGCTCC
CTCCGGCGTCGCAGTCCGTCGCCGAGCAAGGGTACATGCCTGGCCGGCTC
TACGACCTGGACGCCTCCAAGTACGGCAACAAGGCGCAGCTCAAGTCCCT
CATCGGGGCGCTCCACGGCAAGGGCGTCAAGGCCATCGCCGACATCGTCA
TCAACCACCGCACGGCGGAGCGCAAGGACGGGCGGGGCATCTACTGCATC
TTCGAGGGCGGCACCCCGGACGCGCGCCTCGACTGGGGCCCCCACATGAT
CTGCCGCGACGATCGGCCCTACGCCGACGGCACCGGCAACCCAGACACGG
GCGCCGACTTCGGGGCCGCCCCGGACATCGACCACCTCAACCCGCGTGTG
CAGAAGGAGCTCGTCGAGTGGCTCAACTGGCTCAGGACCAACGTCGGCTT
CGACGGCTGGCGCTTCGACTTCGCCAAGGGCTACTCCGCGGACGTCGCCA
AGATCTACATCGACCGCTCCGGGGCCAGCTTCGCCGTGGCCGAGATATGG
ACGTCGCTGGCGTACGGTGGGGACGGCAAGCCGAACCTCAACCAGGACCC
GCACCGGCAAGAGCTGGTGAACTGGGTGAACAAGGTGGGCGGCTCCGGCC
CCGGCACCACGTTCGACTTCACCACCAAGGGCATCCTCAACGTGGCCGTG
GAGGGCGAGCTCTGGCGGCTGCGCGGCACCGACGGCAAGGCGCCAGGCAT
GATCGGGTGGTGGCCAGCCAAGGCGGTGACCTTCGTGGACAACCATGACA
CCGGCTCCACGCAGCACATGTGGCCCTTCCCTTCTGACAGGGTCATGCAG
GGATACGCCTACATCCTCACGCACCCTGGGACCCCATGCATCGTGAGTCA
TCCTACCAGTTCATCGTCTAAATTGCTCTTCTTTTTTCGTTCATATAAGA
ACCCATGCATGAGTGACGAAAAATATTCGTGATTCTTCAGTTCTACGATC
ATTTCTTCGACTGGGGCCTGAAGGAGGAGATCGATCGCCTGGTGTCAATC
AGGACCCGGCAGGGGATACACAGTGAGAGCAAGCTGCAAATCATAGAGGC
TGACGCCGACCTTTACCTGGCTGAGATCGACGGCAAGGTCATCGTCAAGC
TCGGGCCAAGATACGATGTCGGGCACCTCATTCCCCAAGGCTTCAAGGTG
GTCGCGCACGGCAATGACTATGCCGTATGGGAGAAAATATAAGCAAAATT
ATCCAAGCAGCTCCACAA
>Coding_region_Siqiangxiaomai_TaAmy1-6A2
CAGCTAGATAGAGCTGAAGAACATGGCGAGCAAACACTCGTCCCTCTCCC
TCTTCCTCGTCCTCCTTGGCCTGTCGGCCAGCTTGGCCTCCGGGCAAGTC
CTGTTTCAGGTAAGATCGTGCCCTGTCTTCAGCTTCTACACGTACTACTG
TGATCATGTTTCGGGGACTGAGCTTTGAGTTCTGCTGCGTGCGGCAGGGT
TTCAACTGGGAGTCGTGGAAGCACAATGGCGGGTGGTACAACTTCCTGAT
GGGCAAGGTGGACGACATCGCCGCCGCCGGCGTCACGCACGTCTGGCTCC
CTCCGGCGTCGCAGTCCGTCGCCGAGCAAGGGTACATGCCTGGCCGGCTC
TACGACCTGGACGCCTCCAAGTACGGCAACAAGGCGCAGCTCAAGTCCCT
CATCGGGGCGCTCCACGGCAAGGGCGTCAAGGCCATCGCCGACATCGTCA
TCAACCACCGCACGGCGGAGCGCAAGGACGGGCGGGGCATCTACTGCATC
TTCGAGGGCGGCACCCCGGACGCGCGCCTCGACTGGGGCCCCCACATGAT
CTGCCGCGACGATCGGCCCTACGCCGACGGCACCGGCAACCCAGACACGG
GCGCCGACTTCGGGGCCGCCCCGGACATCGACCACCTCAACCCGCGTGTG
CAGAAGGAGCTCGTCGAGTGGCTCAACTGGCTCAGGACCAACGTCGGCTT
CGACGGCTGGCGCTTCGACTTCGCCAAGGGCTACTCCGCGGACGTCGCCA
AGATCTACATCGACCGCTCCGGGGCCAGCTTCGCCGTGGCCGAGATATGG
ACGTCGCTGGCGTACGGTGGGGACGGCAAGCCGAACCTCAACCAGGACCC
GCACCGGCAGGAGCTGGTGAACTGGGTGAACAAGGTGGGCGGCTCCGGCC
CCGGCACCACGTTCGACTTCACCACCAAGGGCATCCTCAACGTGGCCGTG
GAGGGCGAGCTCTGGCGGCTGCGCGGCACCGACGGCAAGGCGCCAGGCAT
GATCGGGTGGTGGCCAGCCAAGGCGGTGACCTTCGTGGACAACCACGACA
CCGGCTCCACGCAGCACATGTGGCCCTTCCCTTCTGACAGGGTCATGCAG
GGATACGCCTACATCCTCACGCACCCTGGGACCCCATGCATCGTGAGTCA
TCCTACCAGTTCATCGTCTAAATTGCTCTTCTTTTTTCGTTCATATAAGA
ACCCATGCATGAGTGACGAAAAATATTCGTGATTCTTCAGTTCTACGATC
ATTTCTTCGACTGGGGCCTGAAGGAGGAGATCGATCGCCTGGTGTCAATC
AGGACCCGGCAGGGGATACACAGTGAGAGCAAGCTGCAAATCATAGAGGC
TGACGCCGACCTTTACCTGGCTGAGATCGACGGCAAGGTCATCGTCAAGC
TCGGGCCAAGATACGATGTCGGGCACCTCATTCCCCAAGGCTTCAAGGTG
GTCGCGCACGGCAATGACTATGCCGTATGGGAGAAAATATAAGCAAAATT
ATCCAAGCAGCTCCACAA
>Coding_region_Guangguangtou_TaAmy1-6A2
CAGCTAGATAGAGCTGAAGAACATGGCGAGCAAACACTCGTCCCTCTCCC
TCTTCCTCGTCCTCCTTGGCCTGTCGGCCAGCTTGGCCTCCGGGCAAGTC
CTGTTTCAGGTAAGATCGTGCCCTGTCTTCAGCTTCTACACGTACTACTG
TGATCATGTTTCGGGGACTGAGCTTTGAGTTCTGCTGCGTGCGGCAGGGT
TTCAACTGGGAGTCGTGGAAGCACAATGGCGGGTGGTACAACTTCCTGAT
GGGCAAGGTGGACGACATCGCCGCCGCCGGCGTCACGCACGTCTGGCTCC
CTCCGGCGTCGCAGTCCGTCGCCGAGCAAGGGTACATGCCTGGCCGGCTC
TACGACCTGGACGCCTCCAAGTACGGCAACAAGGCGCAGCTCAAGTCCCT
CATCGGGGCGCTCCACGGCAAGGGCGTCAAGGCCATCGCCGACATCGTCA
TCAACCACCGCACGGCGGAGCGCAAGGACGGGCGGGGCATCTACTGCATC
TTCGAGGGCGGCACCCCGGACGCGCGCCTCGACTGGGGCCCCCACATGAT
CTGCCGCGACGATCGGCCCTACGCCGACGGCACCGGCAACCCAGACACGG
GCGCCGACTTCGGGGCCGCCCCGGACATCGACCACCTCAACCCGCGTGTG
CAGAAGGAGCTCGTCGAGTGGCTCAACTGGCTCAGGACCAACGTCGGCTT
CGACGGCTGGCGCTTCGACTTCGCCAAGGGCTACTCCGCGGACGTCGCCA
AGATCTACATCGACCGCTCCGGGGCCAGCTTCGCCGTGGCCGAGATATGG
ACGTCGCTGGCGTACGGTGGGGACGGCAAGCCGAACCTCAACCAGGACCC
GCACCGGCAAGAGCTGGTGAACTGGGTGAACAAGGTGGGCGGCTCCGGCC
CCGGCACCACGTTCGACTTCACCACCAAGGGCATCCTCAACGTGGCCGTG
GAGGGCGAGCTCTGGCGGCTGCGCGGCACCGACGGCAAGGCGCCAGGCAT
GATCGGGTGGTGGCCAGCCAAGGCGGTGACCTTCGTGGACAACCATGACA
CCGGCTCCACGCAGCACATGTGGCCCTTCCCTTCTGACAGGGTCATGCAG
GGATACGCCTACATCCTCACGCACCCTGGGACCCCATGCATCGTGAGTCA
TCCTACCAGTTCATCGTCTAAATTGCTCTTCTTTTTTCGTTCATATAAGA
ACCCATGCATGAGTGACGAAAAATATTCGTGATTCTTCAGTTCTACGATC
ATTTCTTCGACTGGGGCCTGAAGGAGGAGATCGATCGCCTGGTGTCAATC
AGGACCCGGCAGGGGATACACAGTGAGAGCAAGCTGCAAATCATAGAGGC
TGACGCCGACCTTTACCTGGCTGAGATCGACGGCAAGGTCATCGTCAAGC
TCGGGCCAAGATACGATGTCGGGCACCTCATTCCCCAAGGCTTCAAGGTG
GTCGCGCACGGCAATGACTATGCCGTATGGGAGAAAATATAAGCAAAATT
ATCCAAGCAGCTCCACAA
>Coding_region_Guinong19_TaAmy1-6D1
ACCAGCTGAATCCATCAGTTCTCCATCCTCCTCTTCCAGAGCACAGTAGA
GAGGGCTGAAGAACATGGCGAACAAACACTCGTCCCTCCCCCTCTTCCTC
GTCCTCCTTGGCCTGTCGGCCAGCTTGGCCTCCGGTCAAATTCTCTTTCA
GGTATTATCTTCTTCGTCGGCAAGAACTGTCTTCAGGCTGCGATCATGTT
TTGTTTTGGACTGAGTTTTGAGTTCTGCTGCGTGCGGCAGGGTTTCAACT
GGGAGTCGTGGAAGCACAATGGCGGGTGGTACAACTTCCTGATGGGCAAG
GTGGACGACATCGCCGCCGGCGGCATCACGCACGTGTGGCTCCCCCCGGC
GTCGCAGTCCGTGGCCGAGCAAGGCTACATGCCGGGCCGGCTGTACGACC
TGGACGCCTCCAAGTACGGCAACAAGGCGCAGCTCAAGTCCCTGATCGGG
GCGCTCCACGGCAAGGGCGTCAAGGCCATCGCCGACATTGTCATCAACCA
CCGCACGGCGGAGCGCAAGGACGGCCGGGGCATCTACTGCATCTTCGAGG
GCGGCACCCCCGACGCGCGCCTTGACTGGGGCCCCCACATGATCTGCCGC
GACGACCGGCCCTACGCCGACGGCACGGGCAACCCGGACACCGGCGCCGA
CTTCGGGGCCGCCCCGGACATCGACCACCTCAACCCGCGCGTCCAGAAGG
AGCTCGTGGAGTGGCTCAACTGGCTCAGGACCGACGTCGGCTTCGACGGC
TGGCGCTTCGACTTCGCCAAGGGCTACTCCGCGGACGTCGCCAAGATCTA
CATCGACCGCTCCGAGGCCAGCTTCGCCGTGGCCGAGATATGGACGTCGC
TGGCGTACGGCGGGGACGGCAAGCCCAACCTCAACCAGGACCCGCACCGG
CAGGAGCTGGTGAACTGGGTGAACAAGGTGGGCGGCTCCGGCCCCGGCAC
CACGTTCGACTTCACCACCAAGGGCATCCTCAATGTGGCCGTGGAGGGCG
AGCTGTGGCGGCTGCGCGGCACTGACGGCAAGGCGCCGGGCATGATCGGG
TGGTGGCCAGCCAAGGCAGTGACCTTCGTGGACAACCACGACACCGGCTC
CACGCAACACATGTGGCCCTTCCCTTCTGACAGGGTCATGCAGGGATATG
CCTACATCCTCACGCACCCAGGGACCCCATGCATCGTGAGTCATCGTGCT
ATTGCCAACTCATCATATCTAAATTGTCCTTTTTTCTCCGTTCATATGAA
ACCATGACCAAACTGATGAAAACTAAATGTGATTCTTCAGTTCTACGATC
ATTTCTTCGACTGGGGCCTGAAGGAGGAGATCGATCGCCTGGTGTCAATC
AGGACCCGACAGGGGATACACAGTGAGAGCAAGCTACAAATCATAGAGGC
TGACGCCGACCTTTACCTAGCCGAGATCGACAGCAAGGTCATCGTCAAAC
TCGGGCCAAGATACGATGTCGGGCACCTCATTCCCGGAGGCTTCAAGGTG
GTCGCGCACGGCAAAGATTATGCCGTATGGGAGAAAATATAAGCAAAATT
ACCGGAGCTCATGA
>Coding_region_Mianmai43_TaAmy1-6D1
ACCAGCTGAATCCATCAGTTCTCCATCCTCCTCTTCCAGAGCACAGTAGA
GAGGGCTGAAGAACATGGCGAACAAACACTCGTCCCTCCCCCTCTTCCTC
GTCCTCCTTGGCCTGTCGGCCAGCTTGGCCTCCGGTCAAATTCTCTTTCA
GGTATTATCTTCTTCGTCGGCAAGAACTGTCTTCAGGCTGCGATCATGTT
TTGTTTTGGACTGAGTTTTGAGTTCTGCTGCGTGCGGCAGGGTTTCAACT
GGGAGTCGTGGAAGCACAATGGCGGGTGGTACAACTTCCTGATGGGCAAG
GTGGACGACATCGCCGCCGGCGGCATCACGCACGTGTGGCTCCCCCCGGC
GTCGCAGTCCGTGGCCGAGCAAGGCTACATGCCGGGCCGGCTGTACGACC
TGGACGCCTCCAAGTACGGCAACAAGGCGCAGCTCAAGTCCCTGATCGGG
GCGCTCCACGGCAAGGGCGTCAAGGCCATCGCCGACATTGTCATCAACCA
CCGCACGGCGGAGCGCAAGGACGGCCGGGGCATCTACTGCATCTTCGAGG
GCGGCACCCCCGACGCGCGCCTTGACTGGGGCCCCCACATGATCTGCCGC
GACGACCGGCCCTACGCCGACGGCACGGGCAACCCGGACACCGGCGCCGA
CTTCGGGGCCGCCCCGGACATCGACCACCTCAACCCGCGCGTCCAGAAGG
AGCTCGTGGAGTGGCTCAACTGGCTCAGGACCGACGTCGGCTTCGACGGC
TGGCGCTTCGACTTCGCCAAGGGCTACTCCGCGGACGTCGCCAAGATCTA
CATCGACCGCTCCGAGGCCAGCTTCGCCGTGGCCGAGATATGGACGTCGC
TGGCGTACGGCGGGGACGGCAAGCCCAACCTCAACCAGGACCCGCACCGG
CAGGAGCTGGTGAACTGGGTGAACAAGGTGGGCGGCTCCGGCCCCGGCAC
CACGTTCGACTTCACCACCAAGGGCATCCTCAATGTGGCCGTGGAGGGCG
AGCTGTGGCGGCTGCGCGGCACTGACGGCAAGGCGCCGGGCATGATCGGG
TGGTGGCCAGCCAAGGCAGTGACCTTCGTGGACAACCACGACACCGGCTC
CACGCAACACATGTGGCCCTTCCCTTCTGACAGGGTCATGCAGGGATATG
CCTACATCCTCACGCACCCAGGGACCCCATGCATCGTGAGTCATCGTGCT
ATTGCCAACTCATCATATCTAAATTGTCCTTTTTTCTCCGTTCATATGAA
ACCATGACCAAACTGATGAAAACTAAATGTGATTCTTCAGTTCTACGATC
ATTTCTTCGACTGGGGCCTGAAGGAGGAGATCGATCGCCTGGTGTCAATC
AGGACCCGACAGGGGATACACAGTGAGAGCAAGCTACAAATCATAGAGGC
TGACGCCGACCTTTACCTAGCCGAGATCGACAGCAAGGTCATCGTCAAAC
TCGGGCCAAGATACGATGTCGGGCACCTCATTCCCGGAGGCTTCAAGGTG
GTCGCGCACGGCAAAGATTATGCCGTATGGGAGAAAATATAAGCAAAATT
ACCGGAGCTCATGA
>Coding_region_Jinan17_TaAmy1-6D1
ACCAGCTGAATCCATCAGTTCTCCATCCTCCTCTTCCAGAGCACAGTAGA
GAGGGCTGAAGAACATGGCGAACAAACACTCGTCCCTCCCCCTCTTCCTC
GTCCTCCTTGGCCTGTCGGCCAGCTTGGCCTCCGGTCAAATTCTCTTTCA
GGTATTATCTTCTTCGTCGGCAAGAACTGTCTTCAGGCTGCGATCATGTT
TTGTTTTGGACTGAGTTTTGAGTTCTGCTGCGTGCGGCAGGGTTTCAACT
GGGAGTCGTGGAAGCACAATGGCGGGTGGTACAACTTCCTGATGGGCAAG
GTGGACGACATCGCCGCCGGCGGCATCACGCACGTGTGGCTCCCCCCGGC
GTCGCAGTCCGTGGCCGAGCAAGGCTACATGCCGGGCCGGCTGTACGACC
TGGACGCCTCCAAGTACGGCAACAAGGCGCAGCTCAAGTCCCTGATCGGG
GCGCTCCACGGCAAGGGCGTCAAGGCCATCGCCGACATTGTCATCAACCA
CCGCACGGCGGAGCGCAAGGACGGCCGGGGCATCTACTGCATCTTCGAGG
GCGGCACCCCCGACGCGCGCCTTGACTGGGGCCCCCACATGATCTGCCGC
GACGACCGGCCCTACGCCGACGGCACGGGCAACCCGGACACCGGCGCCGA
CTTCGGGGCCGCCCCGGACATCGACCACCTCAACCCGCGCGTCCAGAAGG
AGCTCGTGGAGTGGCTCAACTGGCTCAGGACCGACGTCGGCTTCGACGGC
TGGCGCTTCGACTTCGCCAAGGGCTACTCCGCGGACGTCGCCAAGATCTA
CATCGACCGCTCCGAGGCCAGCTTCGCCGTGGCCGAGATATGGACGTCGC
TGGCGTACGGCGGGGACGGCAAGCCCAACCTCAACCAGGACCCGCACCGG
CAGGAGCTGGTGAACTGGGTGAACAAGGTGGGCGGCTCCGGCCCCGGCAC
CACGTTCGACTTCACCACCAAGGGCATCCTCAATGTGGCCGTGGAGGGCG
AGCTGTGGCGGCTGCGCGGCACTGACGGCAAGGCGCCGGGCATGATCGGG
TGGTGGCCAGCCAAGGCAGTGACCTTCGTGGACAACCACGACACCGGCTC
CACGCAACACATGTGGCCCTTCCCTTCTGACAGGGTCATGCAGGGATATG
CCTACATCCTCACGCACCCAGGGACCCCATGCATCGTGAGTCATCGTGCT
ATTGCCAACTCATCATATCTAAATTGTCCTTTTTTCTCCGTTCATATGAA
ACCATGACCAAACTGATGAAAACTAAATGTGATTCTTCAGTTCTACGATC
ATTTCTTCGACTGGGGCCTGAAGGAGGAGATCGATCGCCTGGTGTCAATC
AGGACCCGACAGGGGATACACAGTGAGAGCAAGCTACAAATCATAGAGGC
TGACGCCGACCTTTACCTAGCCGAGATCGACAGCAAGGTCATCGTCAAAC
TCGGGCCAAGATACGATGTCGGGCACCTCATTCCCGGAGGCTTCAAGGTG
GTCGCGCACGGCAAAGATTATGCCGTATGGGAGAAAATATAAGCAAAATT
ACCGGAGCTCATGA
>Coding_region_Honghuamai_TaAmy1-6D1
ACCAGCTGAATCCATCAGTTCTCCATCCTCCTCTTCCAGAGCACAGTAGA
GAGGGCTGAAGAACATGGCGAACAAACACTCGTCCCTCCCCCTCTTCCTC
GTCCTCCTTGGCCTGTCGGCCAGCTTGGCCTCCGGTCAAATTCTCTTTCA
GGTATTATCTTCTTCGTCGGCAAGAACTGTCTTCAGGCTGCGATCATGTT
TTGTTTTGGACTGAGTTTTGAGTTCTGCTGCGTGCGGCAGGGTTTCAACT
GGGAGTCGTGGAAGCACAATGGCGGGTGGTACAACTTCCTGATGGGCAAG
GTGGACGACATCGCCGCCGGCGGCATCACGCACGTGTGGCTCCCCCCGGC
GTCGCAGTCCGTGGCCGAGCAAGGCTACATGCCGGGCCGGCTGTACGACC
TGGACGCCTCCAAGTACGGCAACAAGGCGCAGCTCAAGTCCCTGATCGGG
GCGCTCCACGGCAAGGGCGTCAAGGCCATCGCCGACATTGTCATCAACCA
CCGCACGGCGGAGCGCAAGGACGGCCGGGGCATCTACTGCATCTTCGAGG
GCGGCACCCCCGACGCGCGCCTTGACTGGGGCCCCCACATGATCTGCCGC
GACGACCGGCCCTACGCCGACGGCACGGGCAACCCGGACACCGGCGCCGA
CTTCGGGGCCGCCCCGGACATCGACCACCTCAACCCGCGCGTCCAGAAGG
AGCTCGTGGAGTGGCTCAACTGGCTCAGGACCGACGTCGGCTTCGACGGC
TGGCGCTTCGACTTCGCCAAGGGCTACTCCGCGGACGTCGCCAAGATCTA
CATCGACCGCTCCGAGGCCAGCTTCGCCGTGGCCGAGATATGGACGTCGC
TGGCGTACGGCGGGGACGGCAAGCCCAACCTCAACCAGGACCCGCACCGG
CAGGAGCTGGTGAACTGGGTGAACAAGGTGGGCGGCTCCGGCCCCGGCAC
CACGTTCGACTTCACCACCAAGGGCATCCTCAATGTGGCCGTGGAGGGCG
AGCTGTGGCGGCTGCGCGGCACTGACGGCAAGGCGCCGGGCATGATCGGG
TGGTGGCCAGCCAAGGCAGTGACCTTCGTGGACAACCACGACACCGGCTC
CACGCAACACATGTGGCCCTTCCCTTCTGACAGGGTCATGCAGGGATATG
CCTACATCCTCACGCACCCAGGGACCCCATGCATCGTGAGTCATCGTGCT
ATTGCCAACTCATCATATCTAAATTGTCCTTTTTTCTCCGTTCATATGAA
ACCATGACCAAACTGATGAAAACTAAATGTGATTCTTCAGTTCTACGATC
ATTTCTTCGACTGGGGCCTGAAGGAGGAGATCGATCGCCTGGTGTCAATC
AGGACCCGACAGGGGATACACAGTGAGAGCAAGCTACAAATCATAGAGGC
TGACGCCGACCTTTACCTAGCCGAGATCGACAGCAAGGTCATCGTCAAAC
TCGGGCCAAGATACGATGTCGGGCACCTCATTCCCGGAGGCTTCAAGGTG
GTCGCGCACGGCAAAGATTATGCCGTATGGGAGAAAAT-TAAGCAAAATT
ACCGGAGCTCATGA
>Coding_region_Siqiangxiaomai_TaAmy1-6D1
ACCAGCTGAATCCATCAGTTCTCCATCCTCCTCTTCCAGAGCACAGTAGA
GAGGGCTGAAGAACATGGCGAACAAACACTCGTCCCTCCCCCTCTTCCTC
GTCCTCCTTGGCCTGTCGGCCAGCTTGGCCTCCGGTCAAATTCTCTTTCA
GGTATTATCTTCTTCGTCGGCAAGAACTGTCTTCAGGCTGCGATCATGTT
TTGTTTTGGACTGAGTTTTGAGTTCTGCTGCGTGCGGCAGGGTTTCAACT
GGGAGTCGTGGAAGCACAATGGCGGGTGGTACAACTTCCTGATGGGCAAG
GTGGACGACATCGCCGCCGGCGGCATCACGCACGTGTGGCTCCCCCCGGC
GTCGCAGTCCGTGGCCGAGCAAGGCTACATGCCGGGCCGGCTGTACGACC
TGGACGCCTCCAAGTACGGCAACAAGGCGCAGCTCAAGTCCCTGATCGGG
GCGCTCCACGGCAAGGGCGTCAAGGCCATCGCCGACATTGTCATCAACCA
CCGCACGGCGGAGCGCAAGGACGGCCGGGGCATCTACTGCATCTTCGAGG
GCGGCACCCCCGACGCGCGCCTTGACTGGGGCCCCCACATGATCTGCCGC
GACGACCGGCCCTACGCCGACGGCACGGGCAACCCGGACACCGGCGCCGA
CTTCGGGGCCGCCCCGGACATCGACCACCTCAACCCGCGCGTCCAGAAGG
AGCTCGTGGAGTGGCTCAACTGGCTCAGGACCGACGTCGGCTTCGACGGC
TGGCGCTTCGACTTCGCCAAGGGCTACTCCGCGGACGTCGCCAAGATCTA
CATCGACCGCTCCGAGGCCAGCTTCGCCGTGGCCGAGATATGGACGTCGC
TGGCGTACGGCGGGGACGGCAAGCCCAACCTCAACCAGGACCCGCACCGG
CAGGAGCTGGTGAACTGGGTGAACAAGGTGGGCGGCTCCGGCCCCGGCAC
CACGTTCGACTTCACCACCAAGGGCATCCTCAATGTGGCCGTGGAGGGCG
AGCTGTGGCGGCTGCGCGGCACTGACGGCAAGGCGCCGGGCATGATCGGG
TGGTGGCCAGCCAAGGCAGTGACCTTCGTGGACAACCACGACACCGGCTC
CACGCAACACATGTGGCCCTTCCCTTCTGACAGGGTCATGCAGGGATATG
CCTACATCCTCACGCACCCAGGGACCCCATGCATCGTGAGTCATCGTGCT
ATTGCCAACTCATCATATCTAAATTGTCCTTTTTTCTCCGTTCATATGAA
ACCATGACCAAACTGATGAAAACTAAATGTGATTCTTCAGTTCTACGATC
ATTTCTTCGACTGGGGCCTGAAGGAGGAGATCGATCGCCTGGTGTCAATC
AGGACCCGACAGGGGATACACAGTGAGAGCAAGCTACAAATCATAGAGGC
TGACGCCGACCTTTACCTAGCCGAGATCGACAGCAAGGTCATCGTCAAAC
TCGGGCCAAGATACGATGTCGGGCACCTCATTCCCGGAGGCTTCAAGGTG
GTCGCGCACGGCAAAGATTATGCCGTATGGGAGAAAATATAAGCAAAATT
ACCGGAGCTCATGA
>Coding_region_Guangguangtou_TaAmy1-6D1
ACCAGCTGAATCCATCAGTTCTCCATCCTCCTCTTCCAGAGCACAGTAGA
GAGGGCTGAAGAACATGGCGAACAAACACTCGTCCCTCCCCCTCTTCCTC
GTCCTCCTTGGCCTGTCGGCCAGCTTGGCCTCCGGTCAAATTCTCTTTCA
GGTATTATCTTCTTCGTCGGCAAGAACTGTCTTCAGGCTGCGATCATGTT
TTGTTTTGGACTGAGTTTTGAGTTCTGCTGCGTGCGGCAGGGTTTCAACT
GGGAGTCGTGGAAGCACAATGGCGGGTGGTACAACTTCCTGATGGGCAAG
GTGGACGACATCGCCGCCGGCGGCATCACGCACGTGTGGCTCCCCCCGGC
GTCGCAGTCCGTGGCCGAGCAAGGCTACATGCCGGGCCGGCTGTACGACC
TGGACGCCTCCAAGTACGGCAACAAGGCGCAGCTCAAGTCCCTGATCGGG
GCGCTCCACGGCAAGGGCGTCAAGGCCATCGCCGACATTGTCATCAACCA
CCGCACGGCGGAGCGCAAGGACGGCCGGGGCATCTACTGCATCTTCGAGG
GCGGCACCCCCGACGCGCGCCTTGACTGGGGCCCCCACATGATCTGCCGC
GACGACCGGCCCTACGCCGACGGCACGGGCAACCCGGACACCGGCGCCGA
CTTCGGGGCCGCCCCGGACATCGACCACCTCAACCCGCGCGTCCAGAAGG
AGCTCGTGGAGTGGCTCAACTGGCTCAGGACCGACGTCGGCTTCGACGGC
TGGCGCTTCGACTTCGCCAAGGGCTACTCCGCGGACGTCGCCAAGATCTA
CATCGACCGCTCCGAGGCCAGCTTCGCCGTGGCCGAGATATGGACGTCGC
TGGCGTACGGCGGGGACGGCAAGCCCAACCTCAACCAGGACCCGCACCGG
CAGGAGCTGGTGAACTGGGTGAACAAGGTGGGCGGCTCCGGCCCCGGCAC
CACGTTCGACTTCACCACCAAGGGCATCCTCAATGTGGCCGTGGAGGGCG
AGCTGTGGCGGCTGCGCGGCACTGACGGCAAGGCGCCGGGCATGATCGGG
TGGTGGCCAGCCAAGGCAGTGACCTTCGTGGACAACCACGACACCGGCTC
CACGCAACACATGTGGCCCTTCCCTTCTGACAGGGTCATGCAGGGATATG
CCTACATCCTCACGCACCCAGGGACCCCATGCATCGTGAGTCATCGTGCT
ATTGCCAACTCATCATATCTAAATTGTCCTTTTTTCTCCGTTCATATGAA
ACCATGACCAAACTGATGAAAACTAAATGTGATTCTTCAGTTCTACGATC
ATTTCTTCGACTGGGGCCTGAAGGAGGAGATCGATCGCCTGGTGTCAATC
AGGACCCGACAGGGGATACACAGTGAGAGCAAGCTACAAATCATAGAGGC
TGACGCCGACCTTTACCTAGCCGAGATCGACAGCAAGGTCATCGTCAAAC
TCGGGCCAAGATACGATGTCGGGCACCTCATTCCCGGAGGCTTCAAGGTG
GTCGCGCACGGCAAAGATTATGCCGTATGGGAGAAAATATAAGCAAAATT
ACCGGAGCTCATGA
